# Supplementary material for: Investigation of a nonsense mutation located in the complex KIV-2 copy number variation region of apolipoprotein(a) in 10,910 individuals
Source: Genome Med. 2020 Aug 21;12:74. doi: 10.1186/s13073-020-00771-0 (PMC7442989; doi:10.1186/s13073-020-00771-0)
Supplement: Supplementary file 2 — Additional file 2. Contains the rs41272114 genotypes and R21X carrier status for all 2504 individuals of the 1000 Genomes phase 3 v5 data at various sequencing coverage limits. [file 13073_2020_771_MOESM2_ESM.xlsx]

## Sheet: INFO
Column	Content
Sample	1000 Genomes sample ID
Sex	Sex
rs41242114_ph_fw	rs41272114 genotypes as dowloaded from Ensembl 99 (phased, on + strand)
rs41242114	rs41272114 genotypes unphased, on - strand (LPA coding strand)
Superpop	1000 G super population
Pop	1000 G population
COV.FWD	Coverage forward in 1000 G sequencing data
COV.REV	Coverage reverse in 1000 G sequencing data
COV.TOTAL	Coverage total in 1000 G sequencing data
R21X_all	All R21X genotypes
R21X_340	R21X genotypes, only for samples wit COV.TOTAL >340X at R21X position
R21X_780	R21X genotypes, only for samples wit COV.TOTAL >780X at R21X position

## Sheet: 1000Gph3 R21X rs41272114
Sample	Sex	rs41242114_ph_fw	rs41242114	Superpop	Pop	COV.FWD	COV.REV	COV.TOTAL	R21X_all	R21X_340	R21X_780
HG01879	M	C|C	GG	AFR	ACB	612	430	1042	CC	CC	CC
HG01880	F	C|C	GG	AFR	ACB	585	367	952	CC	CC	CC
HG01882	M	C|C	GG	AFR	ACB	600	398	998	CC	CC	CC
HG01883	F	C|C	GG	AFR	ACB	767	520	1287	CC	CC	CC
HG01885	M	C|C	GG	AFR	ACB	23053	14420	37473	CC	CC	CC
HG01886	F	C|C	GG	AFR	ACB	27237	17515	44752	CC	CC	CC
HG01889	F	C|C	GG	AFR	ACB	160	106	266	CC	NA	NA
HG01890	M	C|C	GG	AFR	ACB	162	117	279	CC	NA	NA
HG01894	F	C|C	GG	AFR	ACB	101	69	170	CC	NA	NA
HG01896	F	C|C	GG	AFR	ACB	376	292	668	CC	CC	NA
HG01912	M	C|C	GG	AFR	ACB	153	83	236	CC	NA	NA
HG01914	M	C|C	GG	AFR	ACB	670	382	1052	CC	CC	CC
HG01915	F	C|C	GG	AFR	ACB	647	414	1061	CC	CC	CC
HG01956	F	C|C	GG	AFR	ACB	24923	16931	41854	CC	CC	CC
HG01958	F	C|C	GG	AFR	ACB	584	365	949	CC	CC	CC
HG01985	F	C|C	GG	AFR	ACB	347	220	567	CC	CC	NA
HG01986	M	C|C	GG	AFR	ACB	604	398	1002	CC	CC	CC
HG01988	M	C|C	GG	AFR	ACB	9905	6889	16794	CC	CC	CC
HG01989	F	C|C	GG	AFR	ACB	11597	8344	19941	CC	CC	CC
HG01990	M	C|C	GG	AFR	ACB	543	322	865	CC	CC	CC
HG02009	M	C|C	GG	AFR	ACB	108	50	158	CC	NA	NA
HG02010	F	C|C	GG	AFR	ACB	90	57	147	CC	NA	NA
HG02012	F	C|C	GG	AFR	ACB	614	341	955	CC	CC	CC
HG02013	M	C|C	GG	AFR	ACB	498	276	774	CC	CC	NA
HG02014	M	C|C	GG	AFR	ACB	23127	15089	38216	CC	CC	CC
HG02051	M	C|C	GG	AFR	ACB	462	339	801	CC	CC	CC
HG02052	F	C|C	GG	AFR	ACB	11361	7655	19016	CC	CC	CC
HG02053	M	C|C	GG	AFR	ACB	587	350	937	CC	CC	CC
HG02054	F	C|C	GG	AFR	ACB	124	78	202	CC	NA	NA
HG02095	F	C|C	GG	AFR	ACB	15292	10796	26088	CC	CC	CC
HG02107	M	C|C	GG	AFR	ACB	18950	12665	31615	CC	CC	CC
HG02108	F	C|C	GG	AFR	ACB	11101	7185	18286	CC	CC	CC
HG02111	F	C|C	GG	AFR	ACB	15168	10268	25436	CC	CC	CC
HG02143	M	C|C	GG	AFR	ACB	15417	10821	26238	CC	CC	CC
HG02144	F	C|C	GG	AFR	ACB	14010	9882	23892	CC	CC	CC
HG02255	M	C|C	GG	AFR	ACB	140	101	241	CC	NA	NA
HG02256	F	C|C	GG	AFR	ACB	63	35	98	CC	NA	NA
HG02281	M	C|C	GG	AFR	ACB	213	136	349	CC	CC	NA
HG02282	F	C|C	GG	AFR	ACB	79	59	138	CC	NA	NA
HG02283	M	C|C	GG	AFR	ACB	15129	10348	25477	CC	CC	CC
HG02284	M	C|C	GG	AFR	ACB	15266	10342	25608	CC	CC	CC
HG02307	M	C|T	GA	AFR	ACB	15360	10323	25683	CC	CC	CC
HG02308	F	C|C	GG	AFR	ACB	17574	11975	29549	CC	CC	CC
HG02309	F	C|C	GG	AFR	ACB	15194	10629	25823	CC	CC	CC
HG02314	M	C|C	GG	AFR	ACB	14292	9544	23836	CC	CC	CC
HG02315	F	C|C	GG	AFR	ACB	13507	9097	22604	CC	CC	CC
HG02317	M	C|C	GG	AFR	ACB	81	56	137	CC	NA	NA
HG02318	F	C|C	GG	AFR	ACB	41	30	71	CC	NA	NA
HG02322	F	C|C	GG	AFR	ACB	14253	9536	23789	CC	CC	CC
HG02323	M	C|C	GG	AFR	ACB	13145	8514	21659	CC	CC	CC
HG02325	F	C|C	GG	AFR	ACB	11846	8428	20274	CC	CC	CC
HG02330	M	C|C	GG	AFR	ACB	15237	10462	25699	CC	CC	CC
HG02332	M	C|C	GG	AFR	ACB	12237	8378	20615	CC	CC	CC
HG02334	M	C|C	GG	AFR	ACB	13199	8728	21927	CC	CC	CC
HG02337	F	C|C	GG	AFR	ACB	21333	14912	36245	CC	CC	CC
HG02339	F	C|C	GG	AFR	ACB	13187	8949	22136	CC	CC	CC
HG02343	M	C|C	GG	AFR	ACB	11239	8022	19261	CC	CC	CC
HG02419	F	C|C	GG	AFR	ACB	9873	6434	16307	CC	CC	CC
HG02420	M	C|C	GG	AFR	ACB	16969	11580	28549	CC	CC	CC
HG02427	F	C|C	GG	AFR	ACB	13149	9444	22593	CC	CC	CC
HG02429	M	C|C	GG	AFR	ACB	11839	8347	20186	CC	CC	CC
HG02433	M	C|C	GG	AFR	ACB	12864	8469	21333	CC	CC	CC
HG02439	M	C|C	GG	AFR	ACB	4433	2326	6759	CC	CC	CC
HG02442	M	C|C	GG	AFR	ACB	12639	8134	20773	CC	CC	CC
HG02445	M	C|C	GG	AFR	ACB	13369	9087	22456	CC	CC	CC
HG02449	M	C|C	GG	AFR	ACB	17925	12714	30639	CC	CC	CC
HG02450	F	C|C	GG	AFR	ACB	27983	19041	47024	CC	CC	CC
HG02455	M	C|C	GG	AFR	ACB	4240	2297	6537	CC	CC	CC
HG02470	M	C|C	GG	AFR	ACB	18257	12087	30344	CC	CC	CC
HG02471	F	C|C	GG	AFR	ACB	24993	17879	42872	CC	CC	CC
HG02476	F	C|C	GG	AFR	ACB	3846	2864	6710	CC	CC	CC
HG02477	F	C|C	GG	AFR	ACB	2997	2212	5209	CC	CC	CC
HG02479	F	C|C	GG	AFR	ACB	97	56	153	CC	NA	NA
HG02481	M	C|C	GG	AFR	ACB	3407	2585	5992	CC	CC	CC
HG02484	M	C|C	GG	AFR	ACB	31	30	61	CC	NA	NA
HG02485	F	C|C	GG	AFR	ACB	106	64	170	CC	NA	NA
HG02489	M	C|C	GG	AFR	ACB	14596	9628	24224	CC	CC	CC
HG02496	M	C|C	GG	AFR	ACB	179	136	315	CC	NA	NA
HG02497	F	C|C	GG	AFR	ACB	96	78	174	CC	NA	NA
HG02501	M	C|C	GG	AFR	ACB	2911	2266	5177	CC	CC	CC
HG02502	F	C|C	GG	AFR	ACB	2890	2146	5036	CC	CC	CC
HG02505	F	C|C	GG	AFR	ACB	3261	2482	5743	CC	CC	CC
HG02508	F	C|C	GG	AFR	ACB	160	118	278	CC	NA	NA
HG02511	F	C|C	GG	AFR	ACB	88	62	150	CC	NA	NA
HG02536	M	C|C	GG	AFR	ACB	3562	2608	6170	CC	CC	CC
HG02537	F	C|C	GG	AFR	ACB	4868	2646	7514	CC	CC	CC
HG02541	M	C|C	GG	AFR	ACB	6439	3469	9908	CC	CC	CC
HG02545	M	C|C	GG	AFR	ACB	3098	2469	5567	CC	CC	CC
HG02546	F	C|C	GG	AFR	ACB	2994	2265	5259	CC	CC	CC
HG02549	F	C|C	GG	AFR	ACB	6318	3438	9756	CC	CC	CC
HG02554	M	C|C	GG	AFR	ACB	3561	1956	5517	CC	CC	CC
HG02555	F	C|C	GG	AFR	ACB	4373	2468	6841	CC	CC	CC
HG02557	M	C|C	GG	AFR	ACB	1614	1260	2874	CC	CC	CC
HG02558	F	C|C	GG	AFR	ACB	4018	3113	7131	CC	CC	CC
HG02577	F	C|C	GG	AFR	ACB	3943	3147	7090	CC	CC	CC
HG02580	F	C|C	GG	AFR	ACB	7104	3641	10745	CC	CC	CC
NA19625	F	C|C	GG	AFR	ASW	9762	4729	14491	CC	CC	CC
NA19700	M	C|C	GG	AFR	ASW	4578	3151	7729	CC	CC	CC
NA19701	F	C|C	GG	AFR	ASW	4576	3012	7588	CC	CC	CC
NA19703	M	C|C	GG	AFR	ASW	2973	2001	4974	CC	CC	CC
NA19704	F	C|C	GG	AFR	ASW	6391	4561	10952	CC	CC	CC
NA19707	F	C|C	GG	AFR	ASW	3468	2428	5896	CC	CC	CC
NA19711	M	C|C	GG	AFR	ASW	3613	2457	6070	CC	CC	CC
NA19712	F	C|C	GG	AFR	ASW	3647	2296	5943	CC	CC	CC
NA19713	F	C|C	GG	AFR	ASW	3312	2229	5541	CC	CC	CC
NA19818	M	C|C	GG	AFR	ASW	3442	2257	5699	CC	CC	CC
NA19819	F	C|C	GG	AFR	ASW	5199	3526	8725	CC	CC	CC
NA19834	M	C|C	GG	AFR	ASW	3709	2492	6201	CC	CC	CC
NA19835	F	C|C	GG	AFR	ASW	5155	3718	8873	CC	CC	CC
NA19900	M	C|C	GG	AFR	ASW	12959	7546	20505	CC	CC	CC
NA19901	F	C|C	GG	AFR	ASW	3702	2332	6034	CC	CC	CC
NA19904	M	C|C	GG	AFR	ASW	3905	2453	6358	CC	CC	CC
NA19908	M	C|C	GG	AFR	ASW	3470	2219	5689	CC	CC	CC
NA19909	F	C|C	GG	AFR	ASW	3491	2386	5877	CC	CC	CC
NA19913	F	C|C	GG	AFR	ASW	4777	2169	6946	CC	CC	CC
NA19914	F	C|C	GG	AFR	ASW	4114	2813	6927	CC	CC	CC
NA19916	M	C|C	GG	AFR	ASW	3785	2413	6198	CC	CC	CC
NA19917	F	C|C	GG	AFR	ASW	4428	2865	7293	CC	CC	CC
NA19920	M	C|C	GG	AFR	ASW	4556	3190	7746	CC	CC	CC
NA19921	F	C|C	GG	AFR	ASW	4138	2637	6775	CC	CC	CC
NA19922	M	C|C	GG	AFR	ASW	85	44	129	CC	NA	NA
NA19923	F	C|C	GG	AFR	ASW	50	24	74	CC	NA	NA
NA19982	M	C|C	GG	AFR	ASW	4586	2984	7570	CC	CC	CC
NA19984	M	C|C	GG	AFR	ASW	118	91	209	CC	NA	NA
NA20126	M	C|C	GG	AFR	ASW	6290	4994	11284	CC	CC	CC
NA20127	F	C|C	GG	AFR	ASW	7189	5532	12721	CC	CC	CC
NA20274	F	C|C	GG	AFR	ASW	5221	1980	7201	CC	CC	CC
NA20276	F	C|C	GG	AFR	ASW	6151	4535	10686	CC	CC	CC
NA20278	M	C|C	GG	AFR	ASW	6003	4566	10569	CC	CC	CC
NA20281	M	C|C	GG	AFR	ASW	4541	3235	7776	CC	CC	CC
NA20282	F	C|C	GG	AFR	ASW	7436	5835	13271	CC	CC	CC
NA20287	F	C|C	GG	AFR	ASW	7796	6116	13912	CC	CC	CC
NA20289	F	C|C	GG	AFR	ASW	7327	5336	12663	CC	CC	CC
NA20291	M	C|C	GG	AFR	ASW	6577	3968	10545	CC	CC	CC
NA20294	F	C|C	GG	AFR	ASW	5410	4258	9668	CC	CC	CC
NA20296	F	C|C	GG	AFR	ASW	7658	5849	13507	CC	CC	CC
NA20298	M	C|C	GG	AFR	ASW	78	61	139	CC	NA	NA
NA20299	F	C|C	GG	AFR	ASW	7486	5167	12653	CC	CC	CC
NA20314	F	T|C	GA	AFR	ASW	9435	6852	16287	CC	CC	CC
NA20317	F	C|C	GG	AFR	ASW	5948	4478	10426	CC	CC	CC
NA20318	M	C|C	GG	AFR	ASW	4840	2041	6881	CC	CC	CC
NA20320	F	C|C	GG	AFR	ASW	6828	2905	9733	CC	CC	CC
NA20321	F	C|C	GG	AFR	ASW	6881	2988	9869	CC	CC	CC
NA20332	F	C|C	GG	AFR	ASW	6175	4478	10653	CC	CC	CC
NA20334	F	C|C	GG	AFR	ASW	7037	5630	12667	CC	CC	CC
NA20339	F	C|C	GG	AFR	ASW	105	55	160	CC	NA	NA
NA20340	M	C|C	GG	AFR	ASW	7900	5919	13819	CC	CC	CC
NA20342	M	C|C	GG	AFR	ASW	8188	6325	14513	CC	CC	CC
NA20346	M	C|C	GG	AFR	ASW	10806	7822	18628	CC	CC	CC
NA20348	M	C|C	GG	AFR	ASW	6986	4907	11893	CC	CC	CC
NA20351	M	C|C	GG	AFR	ASW	165	99	264	CC	NA	NA
NA20355	F	C|C	GG	AFR	ASW	5438	2227	7665	CC	CC	CC
NA20356	M	C|C	GG	AFR	ASW	6372	4632	11004	CC	CC	CC
NA20357	F	C|C	GG	AFR	ASW	168	105	273	CC	NA	NA
NA20359	F	C|C	GG	AFR	ASW	128	108	236	CC	NA	NA
NA20362	M	C|C	GG	AFR	ASW	4007	3030	7037	CC	CC	CC
NA20412	F	C|C	GG	AFR	ASW	51	41	92	CC	NA	NA
HG02922	F	C|C	GG	AFR	ESN	13756	12669	26425	CC	CC	CC
HG02923	M	C|C	GG	AFR	ESN	13982	11820	25802	CC	CC	CC
HG02938	M	C|C	GG	AFR	ESN	5376	2665	8041	CC	CC	CC
HG02941	M	C|C	GG	AFR	ESN	5494	2868	8362	CC	CC	CC
HG02943	F	C|C	GG	AFR	ESN	10851	8781	19632	CC	CC	CC
HG02944	M	C|C	GG	AFR	ESN	11601	9232	20833	CC	CC	CC
HG02946	F	C|C	GG	AFR	ESN	7081	3626	10707	CC	CC	CC
HG02947	M	C|C	GG	AFR	ESN	7461	3843	11304	CC	CC	CC
HG02952	F	C|C	GG	AFR	ESN	6702	3429	10131	CC	CC	CC
HG02953	M	C|C	GG	AFR	ESN	8241	4393	12634	CC	CC	CC
HG02968	M	C|C	GG	AFR	ESN	4893	2618	7511	CC	CC	CC
HG02970	F	C|C	GG	AFR	ESN	6737	3597	10334	CC	CC	CC
HG02971	M	C|C	GG	AFR	ESN	5406	2933	8339	CC	CC	CC
HG02973	M	C|C	GG	AFR	ESN	13166	10989	24155	CC	CC	CC
HG02974	F	C|C	GG	AFR	ESN	12707	11871	24578	CC	CC	CC
HG02976	F	C|C	GG	AFR	ESN	6446	3470	9916	CC	CC	CC
HG02977	M	C|C	GG	AFR	ESN	8066	4165	12231	CC	CC	CC
HG02979	F	C|C	GG	AFR	ESN	7615	4089	11704	CC	CC	CC
HG02981	M	C|C	GG	AFR	ESN	6337	3451	9788	CC	CC	CC
HG03099	F	C|C	GG	AFR	ESN	14059	11932	25991	CC	CC	CC
HG03100	M	C|C	GG	AFR	ESN	10149	8239	18388	CC	CC	CC
HG03103	M	C|C	GG	AFR	ESN	4763	2589	7352	CC	CC	CC
HG03105	F	C|C	GG	AFR	ESN	5228	2910	8138	CC	CC	CC
HG03108	F	C|C	GG	AFR	ESN	11581	9508	21089	CC	CC	CC
HG03109	M	C|C	GG	AFR	ESN	16511	13372	29883	CC	CC	CC
HG03111	F	C|C	GG	AFR	ESN	5730	3214	8944	CC	CC	CC
HG03112	M	C|C	GG	AFR	ESN	4781	2535	7316	CC	CC	CC
HG03114	F	C|C	GG	AFR	ESN	14780	11980	26760	CC	CC	CC
HG03115	M	C|C	GG	AFR	ESN	17278	14249	31527	CC	CC	CC
HG03117	F	C|C	GG	AFR	ESN	8354	5699	14053	CC	CC	CC
HG03118	M	C|C	GG	AFR	ESN	9099	6301	15400	CC	CC	CC
HG03120	M	C|C	GG	AFR	ESN	12173	10257	22430	CC	CC	CC
HG03121	F	C|C	GG	AFR	ESN	17180	14222	31402	CC	CC	CC
HG03123	F	C|C	GG	AFR	ESN	20961	17830	38791	CC	CC	CC
HG03124	M	C|C	GG	AFR	ESN	13794	12889	26683	CC	CC	CC
HG03126	F	C|C	GG	AFR	ESN	5142	2772	7914	CC	CC	CC
HG03127	M	C|C	GG	AFR	ESN	9662	5116	14778	CC	CC	CC
HG03129	F	C|C	GG	AFR	ESN	6001	4239	10240	CC	CC	CC
HG03130	M	C|C	GG	AFR	ESN	7529	5361	12890	CC	CC	CC
HG03132	F	C|C	GG	AFR	ESN	9570	8827	18397	CC	CC	CC
HG03133	M	C|C	GG	AFR	ESN	11931	9700	21631	CC	CC	CC
HG03135	F	C|C	GG	AFR	ESN	12832	11404	24236	CC	CC	CC
HG03136	M	C|C	GG	AFR	ESN	6408	5858	12266	CC	CC	CC
HG03139	M	C|C	GG	AFR	ESN	5393	3112	8505	CC	CC	CC
HG03157	M	C|C	GG	AFR	ESN	3494	1799	5293	CC	CC	CC
HG03159	F	C|C	GG	AFR	ESN	8084	5756	13840	CC	CC	CC
HG03160	M	C|C	GG	AFR	ESN	7982	6062	14044	CC	CC	CC
HG03162	F	C|C	GG	AFR	ESN	6050	4150	10200	CC	CC	CC
HG03163	M	C|C	GG	AFR	ESN	7426	5087	12513	CC	CC	CC
HG03166	M	C|C	GG	AFR	ESN	6311	3465	9776	CC	CC	CC
HG03168	F	C|C	GG	AFR	ESN	7555	5523	13078	CC	CC	CC
HG03169	M	C|C	GG	AFR	ESN	7901	5625	13526	CC	CC	CC
HG03172	M	C|C	GG	AFR	ESN	8057	5268	13325	CC	CC	CC
HG03175	M	C|C	GG	AFR	ESN	4420	2423	6843	CC	CC	CC
HG03189	F	C|C	GG	AFR	ESN	4144	2172	6316	CC	CC	CC
HG03190	M	C|C	GG	AFR	ESN	5343	2809	8152	CC	CC	CC
HG03193	M	C|C	GG	AFR	ESN	6884	3755	10639	CC	CC	CC
HG03195	F	C|C	GG	AFR	ESN	7966	5951	13917	CC	CC	CC
HG03196	M	C|C	GG	AFR	ESN	8658	5964	14622	CC	CC	CC
HG03198	F	C|C	GG	AFR	ESN	8581	5995	14576	CC	CC	CC
HG03199	M	C|C	GG	AFR	ESN	5431	3729	9160	CC	CC	CC
HG03202	M	C|C	GG	AFR	ESN	4546	2547	7093	CC	CC	CC
HG03265	M	C|C	GG	AFR	ESN	5220	2741	7961	CC	CC	CC
HG03267	F	C|C	GG	AFR	ESN	5035	2633	7668	CC	CC	CC
HG03268	M	C|C	GG	AFR	ESN	6695	3630	10325	CC	CC	CC
HG03270	F	C|C	GG	AFR	ESN	6352	3408	9760	CC	CC	CC
HG03271	M	C|C	GG	AFR	ESN	6619	3416	10035	CC	CC	CC
HG03279	F	C|C	GG	AFR	ESN	4902	2460	7362	CC	CC	CC
HG03280	M	C|C	GG	AFR	ESN	4537	2285	6822	CC	CC	CC
HG03291	F	C|C	GG	AFR	ESN	4827	2453	7280	CC	CC	CC
HG03294	F	C|C	GG	AFR	ESN	3919	2278	6197	CC	CC	CC
HG03295	M	C|C	GG	AFR	ESN	7180	3817	10997	CC	CC	CC
HG03297	F	C|C	GG	AFR	ESN	4500	2512	7012	CC	CC	CC
HG03298	M	C|C	GG	AFR	ESN	7769	4330	12099	CC	CC	CC
HG03300	F	C|C	GG	AFR	ESN	7318	4022	11340	CC	CC	CC
HG03301	M	C|C	GG	AFR	ESN	4874	2626	7500	CC	CC	CC
HG03303	F	C|C	GG	AFR	ESN	5428	2901	8329	CC	CC	CC
HG03304	M	C|C	GG	AFR	ESN	4683	2526	7209	CC	CC	CC
HG03311	M	C|C	GG	AFR	ESN	4555	3534	8089	CC	CC	CC
HG03313	M	C|C	GG	AFR	ESN	3681	2733	6414	CC	CC	CC
HG03342	F	C|C	GG	AFR	ESN	6814	5092	11906	CC	CC	CC
HG03343	M	C|C	GG	AFR	ESN	6323	4829	11152	CC	CC	CC
HG03351	F	C|C	GG	AFR	ESN	3103	2401	5504	CC	CC	CC
HG03352	M	C|C	GG	AFR	ESN	4135	2997	7132	CC	CC	CC
HG03354	F	C|C	GG	AFR	ESN	5426	3000	8426	CC	CC	CC
HG03363	F	C|C	GG	AFR	ESN	3722	2899	6621	CC	CC	CC
HG03366	F	C|C	GG	AFR	ESN	3421	1846	5267	CC	CC	CC
HG03367	M	C|C	GG	AFR	ESN	5438	2705	8143	CC	CC	CC
HG03369	F	C|C	GG	AFR	ESN	3118	2399	5517	CC	CC	CC
HG03370	M	C|C	GG	AFR	ESN	4257	2949	7206	CC	CC	CC
HG03372	F	C|C	GG	AFR	ESN	2932	2251	5183	CC	CC	CC
HG03499	F	C|C	GG	AFR	ESN	3994	2968	6962	CC	CC	CC
HG03511	F	C|C	GG	AFR	ESN	3095	2371	5466	CC	CC	CC
HG03514	F	C|C	GG	AFR	ESN	6174	3178	9352	CC	CC	CC
HG03515	M	C|C	GG	AFR	ESN	9008	4834	13842	CC	CC	CC
HG03517	F	C|C	GG	AFR	ESN	2560	1938	4498	CC	CC	CC
HG03518	M	C|C	GG	AFR	ESN	2242	1769	4011	CC	CC	CC
HG03520	F	C|C	GG	AFR	ESN	9272	6086	15358	CC	CC	CC
HG03521	M	C|C	GG	AFR	ESN	9329	5768	15097	CC	CC	CC
HG02461	M	C|C	GG	AFR	GWD	12798	11724	24522	CC	CC	CC
HG02462	F	C|C	GG	AFR	GWD	10942	8244	19186	CC	CC	CC
HG02464	M	C|C	GG	AFR	GWD	13722	12467	26189	CC	CC	CC
HG02465	F	C|C	GG	AFR	GWD	11491	10376	21867	CC	CC	CC
HG02561	M	C|C	GG	AFR	GWD	18279	14667	32946	CC	CC	CC
HG02562	F	C|C	GG	AFR	GWD	12419	9821	22240	CC	CC	CC
HG02568	F	C|C	GG	AFR	GWD	5955	2938	8893	CC	CC	CC
HG02570	M	C|C	GG	AFR	GWD	18648	15115	33763	CC	CC	CC
HG02571	F	C|C	GG	AFR	GWD	13989	11946	25935	CC	CC	CC
HG02573	M	C|C	GG	AFR	GWD	12032	9897	21929	CC	CC	CC
HG02574	F	C|C	GG	AFR	GWD	9884	8851	18735	CC	CC	CC
HG02582	M	C|C	GG	AFR	GWD	11766	9844	21610	CC	CC	CC
HG02583	F	C|C	GG	AFR	GWD	9671	7862	17533	CC	CC	CC
HG02585	M	C|C	GG	AFR	GWD	15925	13115	29040	CC	CC	CC
HG02586	F	C|C	GG	AFR	GWD	12253	9621	21874	CC	CC	CC
HG02588	M	C|C	GG	AFR	GWD	14697	12268	26965	CC	CC	CC
HG02589	F	C|C	GG	AFR	GWD	109789	89369	199158	CC	CC	CC
HG02594	M	C|C	GG	AFR	GWD	10879	8684	19563	CC	CC	CC
HG02595	F	C|C	GG	AFR	GWD	13569	11383	24952	CC	CC	CC
HG02610	M	C|C	GG	AFR	GWD	11676	9208	20884	CC	CC	CC
HG02611	F	C|C	GG	AFR	GWD	10529	8412	18941	CC	CC	CC
HG02613	M	C|C	GG	AFR	GWD	11384	10382	21766	CC	CC	CC
HG02614	F	C|C	GG	AFR	GWD	8243	7721	15964	CC	CC	CC
HG02620	M	C|C	GG	AFR	GWD	11572	10458	22030	CC	CC	CC
HG02621	F	C|C	GG	AFR	GWD	11633	10560	22193	CC	CC	CC
HG02623	M	C|C	GG	AFR	GWD	14372	11932	26304	CC	CC	CC
HG02624	F	C|C	GG	AFR	GWD	12024	9921	21945	CC	CC	CC
HG02628	M	C|C	GG	AFR	GWD	10548	9191	19739	CC	CC	CC
HG02629	F	C|C	GG	AFR	GWD	12920	11968	24888	CC	CC	CC
HG02634	M	C|C	GG	AFR	GWD	13717	11603	25320	CC	CC	CC
HG02635	F	C|C	GG	AFR	GWD	12692	11456	24148	CC	CC	CC
HG02642	M	C|C	GG	AFR	GWD	13008	12012	25020	CC	CC	CC
HG02643	F	C|C	GG	AFR	GWD	5660	4978	10638	CC	CC	CC
HG02645	M	C|C	GG	AFR	GWD	11827	10910	22737	CC	CC	CC
HG02646	F	C|C	GG	AFR	GWD	9735	8827	18562	CC	CC	CC
HG02666	M	C|C	GG	AFR	GWD	8855	8092	16947	CC	CC	CC
HG02667	F	C|C	GG	AFR	GWD	11095	10033	21128	CC	CC	CC
HG02675	M	C|C	GG	AFR	GWD	14070	12322	26392	CC	CC	CC
HG02676	F	C|C	GG	AFR	GWD	11104	9952	21056	CC	CC	CC
HG02678	M	C|C	GG	AFR	GWD	9890	9075	18965	CC	CC	CC
HG02679	F	C|C	GG	AFR	GWD	15036	13648	28684	CC	CC	CC
HG02702	M	C|C	GG	AFR	GWD	6424	5635	12059	CC	CC	CC
HG02703	F	C|C	GG	AFR	GWD	7789	7269	15058	CC	CC	CC
HG02715	M	C|C	GG	AFR	GWD	13011	10588	23599	CC	CC	CC
HG02716	F	C|C	GG	AFR	GWD	10582	8781	19363	CC	CC	CC
HG02721	M	C|C	GG	AFR	GWD	13133	12212	25345	CC	CC	CC
HG02722	F	C|C	GG	AFR	GWD	6704	5932	12636	CC	CC	CC
HG02756	M	C|C	GG	AFR	GWD	15513	13164	28677	CC	CC	CC
HG02757	F	C|C	GG	AFR	GWD	16160	13549	29709	CC	CC	CC
HG02759	M	C|C	GG	AFR	GWD	5200	2456	7656	CC	CC	CC
HG02760	F	C|C	GG	AFR	GWD	4862	2427	7289	CC	CC	CC
HG02763	F	C|C	GG	AFR	GWD	4057	2938	6995	CC	CC	CC
HG02768	M	C|C	GG	AFR	GWD	15588	12009	27597	CC	CC	CC
HG02769	F	C|C	GG	AFR	GWD	15150	12530	27680	CC	CC	CC
HG02771	M	C|C	GG	AFR	GWD	18182	14913	33095	CC	CC	CC
HG02772	F	C|C	GG	AFR	GWD	16850	13736	30586	CC	CC	CC
HG02798	M	C|C	GG	AFR	GWD	16233	13677	29910	CC	CC	CC
HG02799	F	C|C	GG	AFR	GWD	9086	8396	17482	CC	CC	CC
HG02804	M	C|C	GG	AFR	GWD	12521	9850	22371	CC	CC	CC
HG02805	F	C|C	GG	AFR	GWD	6592	5091	11683	CC	CC	CC
HG02807	M	C|C	GG	AFR	GWD	14810	12440	27250	CC	CC	CC
HG02808	F	C|C	GG	AFR	GWD	15075	12648	27723	CC	CC	CC
HG02810	M	C|C	GG	AFR	GWD	11907	9917	21824	CC	CC	CC
HG02811	F	C|C	GG	AFR	GWD	7388	6242	13630	CC	CC	CC
HG02813	M	C|C	GG	AFR	GWD	6654	3254	9908	CC	CC	CC
HG02814	F	C|C	GG	AFR	GWD	5406	2876	8282	CC	CC	CC
HG02816	M	C|C	GG	AFR	GWD	4499	2187	6686	CC	CC	CC
HG02817	F	C|C	GG	AFR	GWD	7482	3904	11386	CC	CC	CC
HG02819	M	C|C	GG	AFR	GWD	7162	4875	12037	CC	CC	CC
HG02820	F	C|C	GG	AFR	GWD	6391	4030	10421	CC	CC	CC
HG02836	M	C|C	GG	AFR	GWD	4419	2332	6751	CC	CC	CC
HG02837	F	C|C	GG	AFR	GWD	3421	1750	5171	CC	CC	CC
HG02839	M	C|C	GG	AFR	GWD	4428	2232	6660	CC	CC	CC
HG02840	F	C|C	GG	AFR	GWD	5591	2958	8549	CC	CC	CC
HG02851	M	C|C	GG	AFR	GWD	4363	2418	6781	CC	CC	CC
HG02852	F	C|C	GG	AFR	GWD	7232	3755	10987	CC	CC	CC
HG02854	M	C|C	GG	AFR	GWD	7010	4849	11859	CC	CC	CC
HG02855	F	C|C	GG	AFR	GWD	6270	4586	10856	CC	CC	CC
HG02860	M	C|C	GG	AFR	GWD	3648	1851	5499	CC	CC	CC
HG02861	F	C|C	GG	AFR	GWD	4737	2458	7195	CC	CC	CC
HG02870	F	C|C	GG	AFR	GWD	4902	3632	8534	CC	CC	CC
HG02878	M	C|C	GG	AFR	GWD	4256	2025	6281	CC	CC	CC
HG02879	F	C|C	GG	AFR	GWD	4559	2373	6932	CC	CC	CC
HG02881	M	C|C	GG	AFR	GWD	7563	4113	11676	CC	CC	CC
HG02882	F	C|C	GG	AFR	GWD	5448	2904	8352	CC	CC	CC
HG02884	M	C|C	GG	AFR	GWD	5299	3867	9166	CC	CC	CC
HG02885	F	C|C	GG	AFR	GWD	5906	4320	10226	CC	CC	CC
HG02887	M	C|C	GG	AFR	GWD	7177	3847	11024	CC	CC	CC
HG02888	F	C|C	GG	AFR	GWD	4855	2531	7386	CC	CC	CC
HG02890	M	C|C	GG	AFR	GWD	6125	4137	10262	CC	CC	CC
HG02891	F	C|C	GG	AFR	GWD	6598	4533	11131	CC	CC	CC
HG02895	M	C|C	GG	AFR	GWD	6105	3085	9190	CC	CC	CC
HG02896	F	C|C	GG	AFR	GWD	5523	2789	8312	CC	CC	CC
HG02982	M	C|C	GG	AFR	GWD	5297	2831	8128	CC	CC	CC
HG02983	F	C|C	GG	AFR	GWD	6604	3572	10176	CC	CC	CC
HG03024	M	C|C	GG	AFR	GWD	6009	4277	10286	CC	CC	CC
HG03025	F	C|C	GG	AFR	GWD	7118	4915	12033	CC	CC	CC
HG03027	M	C|C	GG	AFR	GWD	9520	7885	17405	CC	CC	CC
HG03028	F	C|C	GG	AFR	GWD	15497	12181	27678	CC	CC	CC
HG03039	M	C|C	GG	AFR	GWD	11670	10468	22138	CC	CC	CC
HG03040	F	C|C	GG	AFR	GWD	14394	11405	25799	CC	CC	CC
HG03045	M	C|C	GG	AFR	GWD	10062	9268	19330	CC	CC	CC
HG03046	F	C|C	GG	AFR	GWD	10690	8873	19563	CC	CC	CC
HG03048	M	C|C	GG	AFR	GWD	7356	5922	13278	CC	CC	CC
HG03049	F	C|C	GG	AFR	GWD	11197	10331	21528	CC	CC	CC
HG03240	M	C|C	GG	AFR	GWD	6346	4597	10943	CC	CC	CC
HG03241	F	C|C	GG	AFR	GWD	10409	7588	17997	CC	CC	CC
HG03246	M	C|C	GG	AFR	GWD	5934	4347	10281	CC	CC	CC
HG03247	F	C|C	GG	AFR	GWD	6251	4392	10643	CC	CC	CC
HG03258	M	C|C	GG	AFR	GWD	16971	13972	30943	CC	CC	CC
HG03259	F	C|C	GG	AFR	GWD	8149	6720	14869	CC	CC	CC
HG03538	M	C|C	GG	AFR	GWD	7738	5589	13327	CC	CC	CC
HG03539	F	C|C	GG	AFR	GWD	9048	5842	14890	CC	CC	CC
NA19017	F	C|C	GG	AFR	LWK	10397	9233	19630	CC	CC	CC
NA19019	F	C|C	GG	AFR	LWK	7909	7015	14924	CC	CC	CC
NA19020	M	C|C	GG	AFR	LWK	150	101	251	CC	NA	NA
NA19023	F	C|C	GG	AFR	LWK	9358	8562	17920	CC	CC	CC
NA19024	F	C|C	GG	AFR	LWK	19737	17520	37257	CC	CC	CC
NA19025	M	C|C	GG	AFR	LWK	5182	2528	7710	CC	CC	CC
NA19026	M	C|C	GG	AFR	LWK	9619	8166	17785	CC	CC	CC
NA19027	M	C|C	GG	AFR	LWK	74	46	120	CC	NA	NA
NA19028	M	C|C	GG	AFR	LWK	107	73	180	CC	NA	NA
NA19030	F	C|C	GG	AFR	LWK	14362	13209	27571	CC	CC	CC
NA19031	M	C|C	GG	AFR	LWK	144	115	259	CC	NA	NA
NA19035	M	C|C	GG	AFR	LWK	50	28	78	CC	NA	NA
NA19036	F	C|C	GG	AFR	LWK	147	111	258	CC	NA	NA
NA19037	F	C|C	GG	AFR	LWK	5963	3114	9077	CC	CC	CC
NA19038	F	C|C	GG	AFR	LWK	80	66	146	CC	NA	NA
NA19041	M	C|C	GG	AFR	LWK	80	61	141	CC	NA	NA
NA19042	F	C|C	GG	AFR	LWK	5467	2889	8356	CC	CC	CC
NA19043	M	C|C	GG	AFR	LWK	5219	4667	9886	CC	CC	CC
NA19307	M	C|C	GG	AFR	LWK	297	195	492	CC	CC	NA
NA19308	M	C|C	GG	AFR	LWK	188	102	290	CC	NA	NA
NA19309	M	C|C	GG	AFR	LWK	60	55	115	CC	NA	NA
NA19310	F	C|C	GG	AFR	LWK	127	81	208	CC	NA	NA
NA19312	M	C|C	GG	AFR	LWK	290	190	480	CC	CC	NA
NA19314	F	C|C	GG	AFR	LWK	97	61	158	CC	NA	NA
NA19315	F	C|C	GG	AFR	LWK	6780	5221	12001	CC	CC	CC
NA19316	F	C|C	GG	AFR	LWK	2700	2026	4726	CC	CC	CC
NA19317	M	C|C	GG	AFR	LWK	8377	6080	14457	CC	CC	CC
NA19318	M	C|C	GG	AFR	LWK	5903	4655	10558	CC	CC	CC
NA19319	M	C|C	GG	AFR	LWK	6349	4697	11046	CC	CC	CC
NA19320	F	C|C	GG	AFR	LWK	7729	3619	11348	CC	CC	CC
NA19321	F	C|C	GG	AFR	LWK	8703	6576	15279	CC	CC	CC
NA19323	F	C|C	GG	AFR	LWK	8862	6696	15558	CC	CC	CC
NA19324	F	C|C	GG	AFR	LWK	7651	5802	13453	CC	CC	CC
NA19327	F	C|C	GG	AFR	LWK	6443	4710	11153	CC	CC	CC
NA19328	F	C|C	GG	AFR	LWK	11532	8447	19979	CC	CC	CC
NA19331	M	C|C	GG	AFR	LWK	13918	9047	22965	CC	CC	CC
NA19332	F	C|C	GG	AFR	LWK	12110	6840	18950	CC	CC	CC
NA19334	M	C|C	GG	AFR	LWK	10866	6235	17101	CC	CC	CC
NA19338	F	C|C	GG	AFR	LWK	9706	5903	15609	CC	CC	CC
NA19346	M	C|C	GG	AFR	LWK	12028	6415	18443	CC	CC	CC
NA19347	M	C|C	GG	AFR	LWK	23506	12988	36494	CC	CC	CC
NA19350	M	C|C	GG	AFR	LWK	8438	4146	12584	CC	CC	CC
NA19351	F	C|C	GG	AFR	LWK	95	70	165	CC	NA	NA
NA19355	F	C|C	GG	AFR	LWK	70	57	127	CC	NA	NA
NA19360	M	C|C	GG	AFR	LWK	137	62	199	CC	NA	NA
NA19372	M	C|C	GG	AFR	LWK	104	89	193	CC	NA	NA
NA19374	M	C|C	GG	AFR	LWK	48	23	71	CC	NA	NA
NA19375	M	C|C	GG	AFR	LWK	161	108	269	CC	NA	NA
NA19376	M	C|C	GG	AFR	LWK	69	47	116	CC	NA	NA
NA19377	F	C|C	GG	AFR	LWK	109	78	187	CC	NA	NA
NA19378	F	C|C	GG	AFR	LWK	6725	5312	12037	CC	CC	CC
NA19379	F	C|C	GG	AFR	LWK	110	74	184	CC	NA	NA
NA19380	M	C|C	GG	AFR	LWK	6848	5360	12208	CC	CC	CC
NA19383	M	C|C	GG	AFR	LWK	67	56	123	CC	NA	NA
NA19384	M	C|C	GG	AFR	LWK	134	111	245	CC	NA	NA
NA19385	M	C|C	GG	AFR	LWK	8155	6546	14701	CC	CC	CC
NA19390	F	C|C	GG	AFR	LWK	111	90	201	CC	NA	NA
NA19391	F	C|C	GG	AFR	LWK	62	39	101	CC	NA	NA
NA19393	M	C|C	GG	AFR	LWK	101	60	161	CC	NA	NA
NA19394	M	C|C	GG	AFR	LWK	114	95	209	CC	NA	NA
NA19395	F	C|C	GG	AFR	LWK	68	53	121	CC	NA	NA
NA19397	M	C|C	GG	AFR	LWK	126	98	224	CC	NA	NA
NA19399	F	C|C	GG	AFR	LWK	275	183	458	CC	CC	NA
NA19401	F	C|C	GG	AFR	LWK	143	99	242	CC	NA	NA
NA19403	F	C|C	GG	AFR	LWK	119	88	207	CC	NA	NA
NA19404	F	C|C	GG	AFR	LWK	63	35	98	CC	NA	NA
NA19428	M	C|C	GG	AFR	LWK	99	59	158	CC	NA	NA
NA19429	M	C|C	GG	AFR	LWK	93	72	165	CC	NA	NA
NA19430	M	C|C	GG	AFR	LWK	73	46	119	CC	NA	NA
NA19431	F	C|C	GG	AFR	LWK	128	95	223	CC	NA	NA
NA19434	F	C|C	GG	AFR	LWK	56	42	98	CC	NA	NA
NA19435	F	C|C	GG	AFR	LWK	140	67	207	CC	NA	NA
NA19436	F	C|C	GG	AFR	LWK	105	62	167	CC	NA	NA
NA19437	F	C|C	GG	AFR	LWK	185	125	310	CC	NA	NA
NA19438	F	C|T	GA	AFR	LWK	90	34	124	CC	NA	NA
NA19439	F	C|C	GG	AFR	LWK	105	62	167	CC	NA	NA
NA19440	F	C|C	GG	AFR	LWK	46	35	81	CC	NA	NA
NA19443	M	C|C	GG	AFR	LWK	155	80	235	CC	NA	NA
NA19445	F	C|C	GG	AFR	LWK	61	40	101	CC	NA	NA
NA19446	F	C|C	GG	AFR	LWK	79	37	116	CC	NA	NA
NA19448	M	C|C	GG	AFR	LWK	87	61	148	CC	NA	NA
NA19449	F	C|C	GG	AFR	LWK	108	70	178	CC	NA	NA
NA19451	M	C|C	GG	AFR	LWK	81	49	130	CC	NA	NA
NA19452	M	C|C	GG	AFR	LWK	64	44	108	CC	NA	NA
NA19454	M	C|C	GG	AFR	LWK	9994	7562	17556	CC	CC	CC
NA19455	M	C|C	GG	AFR	LWK	138	75	213	CC	NA	NA
NA19456	F	C|C	GG	AFR	LWK	94	57	151	CC	NA	NA
NA19457	F	C|C	GG	AFR	LWK	7497	5885	13382	CC	CC	CC
NA19461	M	C|C	GG	AFR	LWK	112	72	184	CC	NA	NA
NA19462	F	C|C	GG	AFR	LWK	25	20	45	CC	NA	NA
NA19463	F	C|C	GG	AFR	LWK	196	97	293	CC	NA	NA
NA19466	M	C|C	GG	AFR	LWK	113	83	196	CC	NA	NA
NA19467	F	C|C	GG	AFR	LWK	93	55	148	CC	NA	NA
NA19468	F	C|C	GG	AFR	LWK	86	48	134	CC	NA	NA
NA19471	F	C|C	GG	AFR	LWK	19432	9099	28531	CC	CC	CC
NA19472	F	C|C	GG	AFR	LWK	8059	3510	11569	CC	CC	CC
NA19473	F	C|C	GG	AFR	LWK	5882	3166	9048	CC	CC	CC
NA19474	F	C|C	GG	AFR	LWK	9421	5636	15057	CC	CC	CC
NA19475	F	C|C	GG	AFR	LWK	9938	4171	14109	CC	CC	CC
HG03052	F	C|C	GG	AFR	MSL	14189	11863	26052	CC	CC	CC
HG03054	M	C|C	GG	AFR	MSL	5381	2926	8307	CC	CC	CC
HG03055	F	C|C	GG	AFR	MSL	10331	5038	15369	CC	CC	CC
HG03057	M	C|C	GG	AFR	MSL	12318	9898	22216	CC	CC	CC
HG03058	F	C|C	GG	AFR	MSL	7831	7080	14911	CC	CC	CC
HG03060	M	C|C	GG	AFR	MSL	5611	2948	8559	CC	CC	CC
HG03061	F	C|C	GG	AFR	MSL	4986	2494	7480	CC	CC	CC
HG03063	M	C|C	GG	AFR	MSL	3754	1971	5725	CC	CC	CC
HG03064	F	C|C	GG	AFR	MSL	5450	2652	8102	CC	CC	CC
HG03066	M	C|C	GG	AFR	MSL	7761	5776	13537	CC	CC	CC
HG03069	M	C|C	GG	AFR	MSL	7136	5346	12482	CC	CC	CC
HG03072	M	C|C	GG	AFR	MSL	7648	5619	13267	CC	CC	CC
HG03073	F	C|C	GG	AFR	MSL	7911	3969	11880	CC	CC	CC
HG03074	M	C|C	GG	AFR	MSL	8007	4236	12243	CC	CC	CC
HG03077	M	C|C	GG	AFR	MSL	5864	3087	8951	CC	CC	CC
HG03078	M	C|C	GG	AFR	MSL	15862	13419	29281	CC	CC	CC
HG03079	F	C|C	GG	AFR	MSL	4767	2604	7371	CC	CC	CC
HG03081	M	C|C	GG	AFR	MSL	6989	3714	10703	CC	CC	CC
HG03082	F	C|C	GG	AFR	MSL	7776	4075	11851	CC	CC	CC
HG03084	M	C|C	GG	AFR	MSL	15921	13266	29187	CC	CC	CC
HG03085	F	C|C	GG	AFR	MSL	15661	12977	28638	CC	CC	CC
HG03086	F	C|C	GG	AFR	MSL	2212	1179	3391	CC	CC	CC
HG03088	F	C|C	GG	AFR	MSL	5130	2565	7695	CC	CC	CC
HG03091	F	C|C	GG	AFR	MSL	3177	1643	4820	CC	CC	CC
HG03095	F	C|C	GG	AFR	MSL	4598	2497	7095	CC	CC	CC
HG03096	M	C|C	GG	AFR	MSL	16949	13562	30511	CC	CC	CC
HG03097	F	C|C	GG	AFR	MSL	17762	14420	32182	CC	CC	CC
HG03209	M	C|C	GG	AFR	MSL	5635	2953	8588	CC	CC	CC
HG03212	F	C|C	GG	AFR	MSL	6427	3500	9927	CC	CC	CC
HG03224	M	C|C	GG	AFR	MSL	5351	3033	8384	CC	CC	CC
HG03225	M	C|C	GG	AFR	MSL	6467	3560	10027	CC	CC	CC
HG03376	M	C|C	GG	AFR	MSL	4469	2259	6728	CC	CC	CC
HG03378	F	C|C	GG	AFR	MSL	5223	3033	8256	CC	CC	CC
HG03380	F	C|C	GG	AFR	MSL	6814	3512	10326	CC	CC	CC
HG03382	M	C|C	GG	AFR	MSL	8357	4472	12829	CC	CC	CC
HG03385	M	C|C	GG	AFR	MSL	4052	2097	6149	CC	CC	CC
HG03388	M	C|C	GG	AFR	MSL	8148	3846	11994	CC	CC	CC
HG03391	M	C|C	GG	AFR	MSL	5706	4282	9988	CC	CC	CC
HG03394	M	C|C	GG	AFR	MSL	2931	2264	5195	CC	CC	CC
HG03397	M	C|C	GG	AFR	MSL	14299	11738	26037	CC	CC	CC
HG03401	F	C|C	GG	AFR	MSL	5370	2730	8100	CC	CC	CC
HG03410	F	C|C	GG	AFR	MSL	5658	3071	8729	CC	CC	CC
HG03419	F	C|C	GG	AFR	MSL	6353	3223	9576	CC	CC	CC
HG03428	F	C|C	GG	AFR	MSL	8081	4140	12221	CC	CC	CC
HG03432	M	C|C	GG	AFR	MSL	2773	1953	4726	CC	CC	CC
HG03433	M	C|C	GG	AFR	MSL	5733	3052	8785	CC	CC	CC
HG03436	M	C|C	GG	AFR	MSL	8692	6360	15052	CC	CC	CC
HG03437	F	C|C	GG	AFR	MSL	6090	4398	10488	CC	CC	CC
HG03439	M	C|C	GG	AFR	MSL	4548	2431	6979	CC	CC	CC
HG03442	M	C|C	GG	AFR	MSL	4336	2164	6500	CC	CC	CC
HG03445	M	C|C	GG	AFR	MSL	6036	2993	9029	CC	CC	CC
HG03446	F	C|C	GG	AFR	MSL	6849	3590	10439	CC	CC	CC
HG03449	F	C|C	GG	AFR	MSL	5116	2469	7585	CC	CC	CC
HG03451	M	C|C	GG	AFR	MSL	18490	15667	34157	CC	CC	CC
HG03452	F	C|C	GG	AFR	MSL	9922	9117	19039	CC	CC	CC
HG03455	F	C|C	GG	AFR	MSL	7605	5555	13160	CC	CC	CC
HG03457	M	C|C	GG	AFR	MSL	3798	2753	6551	CC	CC	CC
HG03458	F	C|C	GG	AFR	MSL	4601	3606	8207	CC	CC	CC
HG03460	M	C|C	GG	AFR	MSL	6162	3250	9412	CC	CC	CC
HG03461	F	C|C	GG	AFR	MSL	6729	3315	10044	CC	CC	CC
HG03464	F	C|C	GG	AFR	MSL	12135	10108	22243	CC	CC	CC
HG03469	M	C|C	GG	AFR	MSL	17715	14599	32314	CC	CC	CC
HG03470	F	C|C	GG	AFR	MSL	5485	2694	8179	CC	CC	CC
HG03472	M	C|C	GG	AFR	MSL	8854	7908	16762	CC	CC	CC
HG03473	F	C|C	GG	AFR	MSL	4289	2337	6626	CC	CC	CC
HG03476	F	C|C	GG	AFR	MSL	6329	4583	10912	CC	CC	CC
HG03478	M	C|C	GG	AFR	MSL	7590	3922	11512	CC	CC	CC
HG03479	F	C|C	GG	AFR	MSL	5704	2672	8376	CC	CC	CC
HG03484	M	C|C	GG	AFR	MSL	9868	6451	16319	CC	CC	CC
HG03485	F	C|C	GG	AFR	MSL	5544	4209	9753	CC	CC	CC
HG03547	M	C|C	GG	AFR	MSL	6220	4364	10584	CC	CC	CC
HG03548	F	C|C	GG	AFR	MSL	5344	3917	9261	CC	CC	CC
HG03556	M	C|C	GG	AFR	MSL	11484	9131	20615	CC	CC	CC
HG03557	F	C|C	GG	AFR	MSL	7131	5146	12277	CC	CC	CC
HG03558	F	C|C	GG	AFR	MSL	2668	2027	4695	CC	CC	CC
HG03559	M	C|C	GG	AFR	MSL	2303	1802	4105	CC	CC	CC
HG03563	F	C|C	GG	AFR	MSL	10427	8051	18478	CC	CC	CC
HG03565	M	C|C	GG	AFR	MSL	3404	2548	5952	CC	CC	CC
HG03567	F	C|C	GG	AFR	MSL	2679	2100	4779	CC	CC	CC
HG03571	M	C|C	GG	AFR	MSL	4581	2317	6898	CC	CC	CC
HG03572	F	C|C	GG	AFR	MSL	6094	4312	10406	CC	CC	CC
HG03575	F	C|C	GG	AFR	MSL	6713	4757	11470	CC	CC	CC
HG03577	M	C|C	GG	AFR	MSL	13288	10950	24238	CC	CC	CC
HG03578	F	C|C	GG	AFR	MSL	8607	6020	14627	CC	CC	CC
HG03583	F	C|C	GG	AFR	MSL	4409	3389	7798	CC	CC	CC
NA18486	M	C|C	GG	AFR	YRI	20168	12052	32220	CC	CC	CC
NA18488	F	C|C	GG	AFR	YRI	10515	4945	15460	CC	CC	CC
NA18489	F	C|C	GG	AFR	YRI	7150	3188	10338	CC	CC	CC
NA18498	M	C|C	GG	AFR	YRI	3745	2197	5942	CC	CC	CC
NA18499	F	C|C	GG	AFR	YRI	12841	7652	20493	CC	CC	CC
NA18501	M	C|C	GG	AFR	YRI	12258	7435	19693	CC	CC	CC
NA18502	F	C|C	GG	AFR	YRI	110	91	201	CC	NA	NA
NA18504	M	C|C	GG	AFR	YRI	9756	5262	15018	CC	CC	CC
NA18505	F	C|C	GG	AFR	YRI	262	209	471	CC	CC	NA
NA18507	M	C|C	GG	AFR	YRI	98	92	190	CC	NA	NA
NA18508	F	C|C	GG	AFR	YRI	340	269	609	CC	CC	NA
NA18510	M	C|C	GG	AFR	YRI	11179	5641	16820	CC	CC	CC
NA18511	F	C|C	GG	AFR	YRI	440	248	688	CC	CC	NA
NA18516	M	C|C	GG	AFR	YRI	11575	6553	18128	CC	CC	CC
NA18517	F	C|C	GG	AFR	YRI	513	364	877	CC	CC	CC
NA18519	M	C|C	GG	AFR	YRI	4149	2567	6716	CC	CC	CC
NA18520	F	C|C	GG	AFR	YRI	13771	6837	20608	CC	CC	CC
NA18522	M	C|C	GG	AFR	YRI	25786	12554	38340	CC	CC	CC
NA18523	F	C|C	GG	AFR	YRI	549	382	931	CC	CC	CC
NA18853	M	C|C	GG	AFR	YRI	12732	7138	19870	CC	CC	CC
NA18856	M	C|C	GG	AFR	YRI	6034	2858	8892	CC	CC	CC
NA18858	F	C|C	GG	AFR	YRI	707	422	1129	CC	CC	CC
NA18861	F	C|C	GG	AFR	YRI	516	300	816	CC	CC	CC
NA18864	F	C|C	GG	AFR	YRI	5147	2731	7878	CC	CC	CC
NA18865	M	C|C	GG	AFR	YRI	5515	2905	8420	CC	CC	CC
NA18867	F	C|C	GG	AFR	YRI	12696	6355	19051	CC	CC	CC
NA18868	M	C|C	GG	AFR	YRI	9382	4979	14361	CC	CC	CC
NA18870	F	C|C	GG	AFR	YRI	14248	7776	22024	CC	CC	CC
NA18871	M	C|C	GG	AFR	YRI	8702	4317	13019	CC	CC	CC
NA18873	F	C|C	GG	AFR	YRI	22727	11464	34191	CC	CC	CC
NA18874	M	C|C	GG	AFR	YRI	3410	2332	5742	CC	CC	CC
NA18876	F	C|C	GG	AFR	YRI	8365	4110	12475	CC	CC	CC
NA18877	M	C|C	GG	AFR	YRI	4283	2130	6413	CC	CC	CC
NA18878	F	C|C	GG	AFR	YRI	5062	2425	7487	CC	CC	CC
NA18879	M	C|C	GG	AFR	YRI	6581	3226	9807	CC	CC	CC
NA18881	F	C|C	GG	AFR	YRI	5577	2971	8548	CC	CC	CC
NA18907	F	C|C	GG	AFR	YRI	589	352	941	CC	CC	CC
NA18908	M	C|C	GG	AFR	YRI	12402	7470	19872	CC	CC	CC
NA18909	F	C|C	GG	AFR	YRI	516	315	831	CC	CC	CC
NA18910	M	C|C	GG	AFR	YRI	14553	8790	23343	CC	CC	CC
NA18912	F	C|C	GG	AFR	YRI	35487	18307	53794	CC	CC	CC
NA18915	M	C|C	GG	AFR	YRI	4760	2553	7313	CC	CC	CC
NA18916	F	C|C	GG	AFR	YRI	526	298	824	CC	CC	CC
NA18917	M	C|C	GG	AFR	YRI	6954	4899	11853	CC	CC	CC
NA18923	M	C|C	GG	AFR	YRI	4454	3276	7730	CC	CC	CC
NA18924	F	C|C	GG	AFR	YRI	4846	3581	8427	CC	CC	CC
NA18933	F	C|C	GG	AFR	YRI	7293	5685	12978	CC	CC	CC
NA18934	M	C|C	GG	AFR	YRI	6262	4845	11107	CC	CC	CC
NA19092	M	C|C	GG	AFR	YRI	8232	4963	13195	CC	CC	CC
NA19093	F	C|C	GG	AFR	YRI	10664	6439	17103	CC	CC	CC
NA19095	F	C|C	GG	AFR	YRI	136	110	246	CC	NA	NA
NA19096	M	C|C	GG	AFR	YRI	43	36	79	CC	NA	NA
NA19098	M	C|C	GG	AFR	YRI	11309	8330	19639	CC	CC	CC
NA19099	F	C|C	GG	AFR	YRI	131	108	239	CC	NA	NA
NA19102	F	C|C	GG	AFR	YRI	15256	7823	23079	CC	CC	CC
NA19107	M	C|C	GG	AFR	YRI	492	317	809	CC	CC	CC
NA19108	F	C|C	GG	AFR	YRI	670	401	1071	CC	CC	CC
NA19113	M	C|C	GG	AFR	YRI	69	40	109	CC	NA	NA
NA19114	F	C|C	GG	AFR	YRI	807	488	1295	CC	CC	CC
NA19116	F	C|C	GG	AFR	YRI	11596	6058	17654	CC	CC	CC
NA19117	M	C|C	GG	AFR	YRI	90	74	164	CC	NA	NA
NA19118	F	C|C	GG	AFR	YRI	335	250	585	CC	CC	NA
NA19119	M	C|C	GG	AFR	YRI	7306	5647	12953	CC	CC	CC
NA19121	M	C|C	GG	AFR	YRI	169	107	276	CC	NA	NA
NA19129	F	C|C	GG	AFR	YRI	522	350	872	CC	CC	CC
NA19130	M	C|C	GG	AFR	YRI	36267	15343	51610	CC	CC	CC
NA19131	F	C|C	GG	AFR	YRI	7321	5357	12678	CC	CC	CC
NA19137	F	C|C	GG	AFR	YRI	13189	9813	23002	CC	CC	CC
NA19138	M	C|C	GG	AFR	YRI	7460	6031	13491	CC	CC	CC
NA19141	M	C|C	GG	AFR	YRI	8606	6226	14832	CC	CC	CC
NA19143	F	C|C	GG	AFR	YRI	7286	5625	12911	CC	CC	CC
NA19144	M	C|C	GG	AFR	YRI	7687	5845	13532	CC	CC	CC
NA19146	M	C|C	GG	AFR	YRI	220	132	352	CC	CC	NA
NA19147	F	C|C	GG	AFR	YRI	553	353	906	CC	CC	CC
NA19149	F	C|C	GG	AFR	YRI	108	85	193	CC	NA	NA
NA19152	F	C|C	GG	AFR	YRI	7891	6271	14162	CC	CC	CC
NA19153	M	C|C	GG	AFR	YRI	8025	6222	14247	CC	CC	CC
NA19159	F	C|C	GG	AFR	YRI	7069	5436	12505	CC	CC	CC
NA19160	M	C|C	GG	AFR	YRI	7784	5778	13562	CC	CC	CC
NA19171	M	C|C	GG	AFR	YRI	8892	6754	15646	CC	CC	CC
NA19172	F	C|C	GG	AFR	YRI	28919	15393	44312	CC	CC	CC
NA19175	M	C|C	GG	AFR	YRI	86	40	126	CC	NA	NA
NA19184	M	C|C	GG	AFR	YRI	151	89	240	CC	NA	NA
NA19185	F	C|C	GG	AFR	YRI	116	66	182	CC	NA	NA
NA19189	M	C|C	GG	AFR	YRI	631	411	1042	CC	CC	CC
NA19190	F	C|C	GG	AFR	YRI	397	244	641	CC	CC	NA
NA19197	F	C|C	GG	AFR	YRI	8801	6842	15643	CC	CC	CC
NA19198	M	C|C	GG	AFR	YRI	6447	4836	11283	CC	CC	CC
NA19200	M	C|C	GG	AFR	YRI	9147	7125	16272	CC	CC	CC
NA19201	F	C|C	GG	AFR	YRI	5535	4424	9959	CC	CC	CC
NA19204	F	C|C	GG	AFR	YRI	9270	7250	16520	CC	CC	CC
NA19206	F	C|C	GG	AFR	YRI	8766	6485	15251	CC	CC	CC
NA19207	M	C|C	GG	AFR	YRI	8627	6548	15175	CC	CC	CC
NA19209	F	C|C	GG	AFR	YRI	7654	6141	13795	CC	CC	CC
NA19210	M	C|C	GG	AFR	YRI	7537	5710	13247	CC	CC	CC
NA19213	M	C|C	GG	AFR	YRI	9144	4872	14016	CC	CC	CC
NA19214	F	C|C	GG	AFR	YRI	96	80	176	CC	NA	NA
NA19222	F	C|C	GG	AFR	YRI	69	45	114	CC	NA	NA
NA19223	M	C|C	GG	AFR	YRI	8470	6742	15212	CC	CC	CC
NA19225	F	C|C	GG	AFR	YRI	518	331	849	CC	CC	CC
NA19235	F	C|C	GG	AFR	YRI	17408	9643	27051	CC	CC	CC
NA19236	M	C|C	GG	AFR	YRI	13991	6511	20502	CC	CC	CC
NA19238	F	C|C	GG	AFR	YRI	13832	10927	24759	CC	CC	CC
NA19239	M	C|C	GG	AFR	YRI	2849	2052	4901	CC	CC	CC
NA19247	F	C|C	GG	AFR	YRI	30661	15469	46130	CC	CC	CC
NA19248	M	C|C	GG	AFR	YRI	4470	3036	7506	CC	CC	CC
NA19256	M	C|C	GG	AFR	YRI	551	327	878	CC	CC	CC
NA19257	F	C|C	GG	AFR	YRI	556	336	892	CC	CC	CC
HG01112	M	C|C	GG	AMR	CLM	7398	5406	12804	CC	CC	CC
HG01113	F	C|C	GG	AMR	CLM	7371	5007	12378	CC	CC	CC
HG01119	F	C|C	GG	AMR	CLM	6775	3661	10436	CC	CC	CC
HG01121	M	C|C	GG	AMR	CLM	3654	1709	5363	CC	CC	CC
HG01122	F	C|C	GG	AMR	CLM	5244	2498	7742	CC	CC	CC
HG01124	M	C|C	GG	AMR	CLM	141	117	258	CC	NA	NA
HG01125	F	C|C	GG	AMR	CLM	161	119	280	CC	NA	NA
HG01130	M	C|C	GG	AMR	CLM	8442	4450	12892	CC	CC	CC
HG01131	F	C|C	GG	AMR	CLM	6261	2964	9225	CC	CC	CC
HG01133	M	C|C	GG	AMR	CLM	96	45	141	CC	NA	NA
HG01134	F	C|C	GG	AMR	CLM	143	104	247	CC	NA	NA
HG01136	M	C|C	GG	AMR	CLM	136	100	236	CC	NA	NA
HG01137	F	C|C	GG	AMR	CLM	253	152	405	CC	CC	NA
HG01139	M	C|C	GG	AMR	CLM	33	24	57	CC	NA	NA
HG01140	F	C|C	GG	AMR	CLM	62	51	113	CC	NA	NA
HG01142	M	C|C	GG	AMR	CLM	4466	2237	6703	CC	CC	CC
HG01148	M	C|C	GG	AMR	CLM	117	70	187	CC	NA	NA
HG01149	F	C|C	GG	AMR	CLM	171	130	301	CC	NA	NA
HG01250	M	C|C	GG	AMR	CLM	9412	6650	16062	CC	CC	CC
HG01251	F	C|C	GG	AMR	CLM	6038	4600	10638	CC	CC	CC
HG01253	M	C|C	GG	AMR	CLM	10076	7341	17417	CC	CC	CC
HG01254	F	T|C	GA	AMR	CLM	8469	5562	14031	CC	CC	CC
HG01256	M	C|C	GG	AMR	CLM	5322	2739	8061	CC	CC	CC
HG01257	F	C|C	GG	AMR	CLM	7589	3974	11563	CC	CC	CC
HG01259	M	C|C	GG	AMR	CLM	7707	4177	11884	CC	CC	CC
HG01260	F	C|C	GG	AMR	CLM	13754	8141	21895	CC	CC	CC
HG01269	F	C|C	GG	AMR	CLM	7872	4169	12041	CC	CC	CC
HG01271	M	C|C	GG	AMR	CLM	185	113	298	CC	NA	NA
HG01272	F	C|C	GG	AMR	CLM	107	61	168	CC	NA	NA
HG01275	F	C|C	GG	AMR	CLM	245	168	413	CC	CC	NA
HG01277	M	C|C	GG	AMR	CLM	143	95	238	CC	NA	NA
HG01280	M	C|C	GG	AMR	CLM	4917	2651	7568	CC	CC	CC
HG01281	F	C|T	GA	AMR	CLM	4908	2468	7376	CC	CC	CC
HG01284	F	C|C	GG	AMR	CLM	7016	3556	10572	CC	CC	CC
HG01341	M	T|C	GA	AMR	CLM	3605	2403	6008	CC	CC	CC
HG01342	F	C|C	GG	AMR	CLM	4375	2740	7115	CC	CC	CC
HG01344	M	C|C	GG	AMR	CLM	125	77	202	CC	NA	NA
HG01345	F	C|C	GG	AMR	CLM	86	55	141	CC	NA	NA
HG01348	F	C|C	GG	AMR	CLM	107	69	176	CC	NA	NA
HG01350	M	C|C	GG	AMR	CLM	520	315	835	CC	CC	CC
HG01351	F	C|C	GG	AMR	CLM	450	270	720	CC	CC	NA
HG01353	M	C|C	GG	AMR	CLM	475	225	700	CC	CC	NA
HG01354	F	C|C	GG	AMR	CLM	530	247	777	CC	CC	NA
HG01356	M	C|C	GG	AMR	CLM	45	35	80	CC	NA	NA
HG01357	F	C|C	GG	AMR	CLM	116	78	194	CC	NA	NA
HG01359	M	C|C	GG	AMR	CLM	4100	2679	6779	CC	CC	CC
HG01360	F	C|C	GG	AMR	CLM	5407	4300	9707	CC	CC	CC
HG01362	M	C|C	GG	AMR	CLM	5845	2904	8749	CC	CC	CC
HG01363	F	C|C	GG	AMR	CLM	9276	4871	14147	CC	CC	CC
HG01365	M	C|C	GG	AMR	CLM	323	224	547	CC	CC	NA
HG01366	F	C|C	GG	AMR	CLM	377	214	591	CC	CC	NA
HG01369	F	C|C	GG	AMR	CLM	6529	3217	9746	CC	CC	CC
HG01372	F	C|C	GG	AMR	CLM	4967	2586	7553	CC	CC	CC
HG01374	M	C|T	GA	AMR	CLM	313	165	478	CC	CC	NA
HG01375	F	C|C	GG	AMR	CLM	684	355	1039	CC	CC	CC
HG01377	M	C|C	GG	AMR	CLM	8695	5211	13906	CC	CC	CC
HG01378	F	C|C	GG	AMR	CLM	9724	5580	15304	CC	CC	CC
HG01383	M	C|C	GG	AMR	CLM	6010	3168	9178	CC	CC	CC
HG01384	F	C|C	GG	AMR	CLM	5021	2764	7785	CC	CC	CC
HG01389	M	C|C	GG	AMR	CLM	554	301	855	CC	CC	CC
HG01390	F	C|C	GG	AMR	CLM	505	337	842	CC	CC	CC
HG01431	M	C|C	GG	AMR	CLM	5859	3293	9152	CC	CC	CC
HG01432	F	C|C	GG	AMR	CLM	4907	2632	7539	CC	CC	CC
HG01435	F	C|C	GG	AMR	CLM	4328	2216	6544	CC	CC	CC
HG01437	M	C|C	GG	AMR	CLM	5544	3407	8951	CC	CC	CC
HG01438	F	C|C	GG	AMR	CLM	4232	2771	7003	CC	CC	CC
HG01440	M	C|C	GG	AMR	CLM	3417	2292	5709	CC	CC	CC
HG01441	F	C|C	GG	AMR	CLM	3654	2337	5991	CC	CC	CC
HG01443	M	C|C	GG	AMR	CLM	7343	3761	11104	CC	CC	CC
HG01444	F	C|C	GG	AMR	CLM	6220	3270	9490	CC	CC	CC
HG01447	F	C|C	GG	AMR	CLM	4318	2252	6570	CC	CC	CC
HG01455	M	C|C	GG	AMR	CLM	8332	6599	14931	CC	CC	CC
HG01456	F	C|C	GG	AMR	CLM	8123	5772	13895	CC	CC	CC
HG01459	F	C|C	GG	AMR	CLM	4221	2162	6383	CC	CC	CC
HG01461	M	C|T	GA	AMR	CLM	5393	3516	8909	CC	CC	CC
HG01462	F	C|C	GG	AMR	CLM	4959	3177	8136	CC	CC	CC
HG01464	M	C|C	GG	AMR	CLM	3943	2531	6474	CC	CC	CC
HG01465	F	C|C	GG	AMR	CLM	4277	2918	7195	CC	CC	CC
HG01468	F	C|C	GG	AMR	CLM	5013	3556	8569	CC	CC	CC
HG01474	F	T|C	GA	AMR	CLM	3613	2662	6275	CT	CT	CT
HG01479	M	C|C	GG	AMR	CLM	2543	1913	4456	CC	CC	CC
HG01485	M	C|C	GG	AMR	CLM	5938	3122	9060	CC	CC	CC
HG01486	F	C|C	GG	AMR	CLM	8870	4548	13418	CC	CC	CC
HG01488	M	C|C	GG	AMR	CLM	3513	2337	5850	CC	CC	CC
HG01489	F	C|C	GG	AMR	CLM	3860	2553	6413	CC	CC	CC
HG01491	M	C|C	GG	AMR	CLM	4071	2575	6646	CC	CC	CC
HG01492	F	C|C	GG	AMR	CLM	5224	3330	8554	CC	CC	CC
HG01494	M	C|C	GG	AMR	CLM	10183	7648	17831	CC	CC	CC
HG01495	F	C|C	GG	AMR	CLM	10497	8246	18743	CC	CC	CC
HG01497	M	C|C	GG	AMR	CLM	6528	5303	11831	CC	CC	CC
HG01498	F	C|C	GG	AMR	CLM	7663	6266	13929	CC	CC	CC
HG01550	M	C|C	GG	AMR	CLM	9023	6713	15736	CC	CC	CC
HG01551	F	C|C	GG	AMR	CLM	8935	6703	15638	CC	CC	CC
HG01556	M	C|C	GG	AMR	CLM	10975	5891	16866	CC	CC	CC
NA19648	F	C|C	GG	AMR	MXL	14520	6989	21509	CC	CC	CC
NA19649	M	C|C	GG	AMR	MXL	6062	3969	10031	CC	CC	CC
NA19651	F	C|C	GG	AMR	MXL	4482	2769	7251	CC	CC	CC
NA19652	M	C|C	GG	AMR	MXL	4761	3024	7785	CC	CC	CC
NA19654	F	C|C	GG	AMR	MXL	4694	3204	7898	CC	CC	CC
NA19655	M	C|C	GG	AMR	MXL	4885	3394	8279	CC	CC	CC
NA19657	F	C|C	GG	AMR	MXL	4060	2741	6801	CC	CC	CC
NA19658	M	C|C	GG	AMR	MXL	3184	2056	5240	CC	CC	CC
NA19661	M	C|T	GA	AMR	MXL	2915	1971	4886	CC	CC	CC
NA19663	F	C|T	GA	AMR	MXL	4206	2700	6906	CC	CC	CC
NA19664	M	C|C	GG	AMR	MXL	3940	2743	6683	CC	CC	CC
NA19669	F	C|C	GG	AMR	MXL	3870	2604	6474	CC	CC	CC
NA19670	M	C|C	GG	AMR	MXL	4500	2971	7471	CC	CC	CC
NA19676	M	C|C	GG	AMR	MXL	4227	2876	7103	CC	CC	CC
NA19678	F	C|C	GG	AMR	MXL	3540	2440	5980	CC	CC	CC
NA19679	M	C|C	GG	AMR	MXL	3406	2240	5646	CC	CC	CC
NA19681	F	C|C	GG	AMR	MXL	3329	2055	5384	CC	CC	CC
NA19682	M	T|T	AA	AMR	MXL	4591	2898	7489	CC	CC	CC
NA19684	F	C|T	GA	AMR	MXL	3232	1996	5228	CC	CC	CC
NA19716	F	T|C	GA	AMR	MXL	4018	2530	6548	CC	CC	CC
NA19717	M	T|C	GA	AMR	MXL	3246	2165	5411	CC	CC	CC
NA19719	F	C|C	GG	AMR	MXL	4039	2700	6739	CC	CC	CC
NA19720	M	C|C	GG	AMR	MXL	4714	2979	7693	CC	CC	CC
NA19722	F	C|C	GG	AMR	MXL	3507	2251	5758	CC	CC	CC
NA19723	M	C|C	GG	AMR	MXL	6556	3935	10491	CC	CC	CC
NA19725	F	C|C	GG	AMR	MXL	3338	2158	5496	CC	CC	CC
NA19726	M	C|C	GG	AMR	MXL	4221	2690	6911	CC	CC	CC
NA19728	F	C|C	GG	AMR	MXL	13091	9439	22530	CC	CC	CC
NA19729	M	C|C	GG	AMR	MXL	11953	9335	21288	CC	CC	CC
NA19731	F	C|C	GG	AMR	MXL	8542	6555	15097	CC	CC	CC
NA19732	M	C|C	GG	AMR	MXL	9363	7014	16377	CC	CC	CC
NA19734	F	C|T	GA	AMR	MXL	137	87	224	CC	NA	NA
NA19735	M	C|C	GG	AMR	MXL	179	130	309	CC	NA	NA
NA19740	F	C|T	GA	AMR	MXL	148	113	261	CC	NA	NA
NA19741	M	C|C	GG	AMR	MXL	126	79	205	CC	NA	NA
NA19746	F	C|T	GA	AMR	MXL	11162	8503	19665	CC	CC	CC
NA19747	M	C|C	GG	AMR	MXL	15025	11670	26695	CC	CC	CC
NA19749	F	C|C	GG	AMR	MXL	7945	5932	13877	CC	CC	CC
NA19750	M	C|C	GG	AMR	MXL	10418	7947	18365	CC	CC	CC
NA19752	F	C|C	GG	AMR	MXL	121	98	219	CC	NA	NA
NA19755	F	C|C	GG	AMR	MXL	4600	3621	8221	CC	CC	CC
NA19756	M	C|C	GG	AMR	MXL	6053	4842	10895	CC	CC	CC
NA19758	F	C|C	GG	AMR	MXL	11139	7904	19043	CC	CC	CC
NA19759	M	T|C	GA	AMR	MXL	9703	7409	17112	CC	CC	CC
NA19761	F	C|C	GG	AMR	MXL	9861	6573	16434	CC	CC	CC
NA19762	M	C|C	GG	AMR	MXL	6043	4018	10061	CC	CC	CC
NA19764	F	C|C	GG	AMR	MXL	137	80	217	CC	NA	NA
NA19770	F	C|C	GG	AMR	MXL	7459	5216	12675	CC	CC	CC
NA19771	M	C|C	GG	AMR	MXL	7719	4719	12438	CC	CC	CC
NA19773	F	C|C	GG	AMR	MXL	8181	5356	13537	CC	CC	CC
NA19774	M	C|C	GG	AMR	MXL	9765	6532	16297	CC	CC	CC
NA19776	F	C|C	GG	AMR	MXL	6033	4258	10291	CC	CC	CC
NA19777	M	C|C	GG	AMR	MXL	7267	5236	12503	CC	CC	CC
NA19779	F	C|C	GG	AMR	MXL	9965	7122	17087	CC	CC	CC
NA19780	M	C|C	GG	AMR	MXL	6636	4006	10642	CC	CC	CC
NA19782	F	C|C	GG	AMR	MXL	8581	6772	15353	CC	CC	CC
NA19783	M	C|C	GG	AMR	MXL	9015	6068	15083	CC	CC	CC
NA19785	F	C|C	GG	AMR	MXL	10475	7990	18465	CC	CC	CC
NA19786	M	C|C	GG	AMR	MXL	8407	5952	14359	CC	CC	CC
NA19788	F	C|C	GG	AMR	MXL	7592	4809	12401	CC	CC	CC
NA19789	M	C|C	GG	AMR	MXL	10327	7298	17625	CC	CC	CC
NA19792	M	C|C	GG	AMR	MXL	6918	6377	13295	CC	CC	CC
NA19794	F	C|C	GG	AMR	MXL	143	80	223	CC	NA	NA
NA19795	M	C|C	GG	AMR	MXL	167	97	264	CC	NA	NA
HG01565	M	C|C	GG	AMR	PEL	196	141	337	CC	NA	NA
HG01566	F	C|C	GG	AMR	PEL	148	99	247	CC	NA	NA
HG01571	M	C|C	GG	AMR	PEL	127	90	217	CC	NA	NA
HG01572	F	C|C	GG	AMR	PEL	124	79	203	CC	NA	NA
HG01577	M	C|C	GG	AMR	PEL	403	286	689	CC	CC	NA
HG01578	F	C|C	GG	AMR	PEL	813	461	1274	CC	CC	CC
HG01892	M	C|T	GA	AMR	PEL	702	457	1159	CC	CC	CC
HG01893	F	C|C	GG	AMR	PEL	887	611	1498	CC	CC	CC
HG01917	M	C|C	GG	AMR	PEL	883	596	1479	CC	CC	CC
HG01918	F	C|T	GA	AMR	PEL	561	368	929	CC	CC	CC
HG01920	M	C|C	GG	AMR	PEL	889	660	1549	CC	CC	CC
HG01921	F	C|T	GA	AMR	PEL	718	468	1186	CC	CC	CC
HG01923	M	C|T	GA	AMR	PEL	494	390	884	CC	CC	CC
HG01924	F	C|C	GG	AMR	PEL	481	290	771	CC	CC	NA
HG01926	M	C|C	GG	AMR	PEL	26082	15735	41817	CC	CC	CC
HG01927	F	C|C	GG	AMR	PEL	17444	10753	28197	CC	CC	CC
HG01932	M	T|C	GA	AMR	PEL	21300	13714	35014	CC	CC	CC
HG01933	F	C|C	GG	AMR	PEL	20931	13543	34474	CC	CC	CC
HG01935	M	C|C	GG	AMR	PEL	22232	13778	36010	CC	CC	CC
HG01936	F	C|C	GG	AMR	PEL	14966	9624	24590	CC	CC	CC
HG01938	M	C|T	GA	AMR	PEL	18667	11049	29716	CC	CC	CC
HG01939	F	C|C	GG	AMR	PEL	18044	10563	28607	CC	CC	CC
HG01941	M	T|T	AA	AMR	PEL	17028	9871	26899	CC	CC	CC
HG01942	F	C|T	GA	AMR	PEL	16797	9832	26629	CC	CC	CC
HG01944	M	C|C	GG	AMR	PEL	17749	9639	27388	CC	CC	CC
HG01945	F	T|T	AA	AMR	PEL	19463	11477	30940	CC	CC	CC
HG01947	M	C|C	GG	AMR	PEL	21880	11314	33194	CC	CC	CC
HG01948	F	C|C	GG	AMR	PEL	23877	14200	38077	CC	CC	CC
HG01950	M	C|C	GG	AMR	PEL	22070	13476	35546	CC	CC	CC
HG01951	F	C|C	GG	AMR	PEL	21814	13216	35030	CC	CC	CC
HG01953	M	C|C	GG	AMR	PEL	62071	41563	103634	CC	CC	CC
HG01954	F	C|C	GG	AMR	PEL	36328	25039	61367	CC	CC	CC
HG01961	M	C|C	GG	AMR	PEL	4409	3262	7671	CC	CC	CC
HG01965	F	C|C	GG	AMR	PEL	5627	4137	9764	CC	CC	CC
HG01967	M	C|C	GG	AMR	PEL	25330	18070	43400	CC	CC	CC
HG01968	F	T|C	GA	AMR	PEL	39112	28081	67193	CC	CC	CC
HG01970	M	C|T	GA	AMR	PEL	35827	24445	60272	CC	CC	CC
HG01971	F	C|C	GG	AMR	PEL	46628	28718	75346	CC	CC	CC
HG01973	F	C|C	GG	AMR	PEL	42948	26433	69381	CC	CC	CC
HG01974	M	C|C	GG	AMR	PEL	44330	28783	73113	CC	CC	CC
HG01976	F	C|C	GG	AMR	PEL	36576	23339	59915	CC	CC	CC
HG01977	M	T|C	GA	AMR	PEL	33917	22135	56052	CC	CC	CC
HG01979	M	C|C	GG	AMR	PEL	103	67	170	CC	NA	NA
HG01980	F	T|C	GA	AMR	PEL	154	99	253	CC	NA	NA
HG01982	M	T|T	AA	AMR	PEL	587	366	953	CC	CC	CC
HG01991	M	C|T	GA	AMR	PEL	98	78	176	CC	NA	NA
HG01992	F	C|T	GA	AMR	PEL	111	56	167	CC	NA	NA
HG01997	F	C|C	GG	AMR	PEL	106	62	168	CC	NA	NA
HG02002	M	C|C	GG	AMR	PEL	119	66	185	CC	NA	NA
HG02003	F	C|C	GG	AMR	PEL	200	90	290	CC	NA	NA
HG02006	F	C|C	GG	AMR	PEL	8217	4222	12439	CC	CC	CC
HG02008	M	T|C	GA	AMR	PEL	142	81	223	CC	NA	NA
HG02089	F	C|C	GG	AMR	PEL	127	83	210	CC	NA	NA
HG02090	M	C|C	GG	AMR	PEL	156	75	231	CC	NA	NA
HG02102	F	C|C	GG	AMR	PEL	9177	4676	13853	CC	CC	CC
HG02104	M	C|T	GA	AMR	PEL	126	93	219	CC	NA	NA
HG02105	F	T|C	GA	AMR	PEL	76	58	134	CC	NA	NA
HG02146	M	C|C	GG	AMR	PEL	718	532	1250	CC	CC	CC
HG02147	F	C|C	GG	AMR	PEL	682	424	1106	CC	CC	CC
HG02150	M	C|T	GA	AMR	PEL	5635	3255	8890	CC	CC	CC
HG02252	F	C|C	GG	AMR	PEL	9895	5393	15288	CC	CC	CC
HG02253	M	C|C	GG	AMR	PEL	6993	4245	11238	CC	CC	CC
HG02259	M	C|T	GA	AMR	PEL	601	382	983	CC	CC	CC
HG02260	F	C|C	GG	AMR	PEL	512	299	811	CC	CC	CC
HG02262	M	T|C	GA	AMR	PEL	5002	2824	7826	CC	CC	CC
HG02265	M	C|C	GG	AMR	PEL	10070	8654	18724	CC	CC	CC
HG02266	F	C|C	GG	AMR	PEL	10550	8940	19490	CC	CC	CC
HG02271	M	C|C	GG	AMR	PEL	714	409	1123	CC	CC	CC
HG02272	F	C|C	GG	AMR	PEL	143	99	242	CC	NA	NA
HG02274	M	C|C	GG	AMR	PEL	7696	6863	14559	CC	CC	CC
HG02275	F	T|C	GA	AMR	PEL	8735	7297	16032	CC	CC	CC
HG02277	M	T|C	GA	AMR	PEL	102	84	186	CC	NA	NA
HG02278	F	T|C	GA	AMR	PEL	68	51	119	CC	NA	NA
HG02285	M	C|C	GG	AMR	PEL	118	77	195	CC	NA	NA
HG02286	F	C|C	GG	AMR	PEL	175	113	288	CC	NA	NA
HG02291	M	T|C	GA	AMR	PEL	8645	5904	14549	CC	CC	CC
HG02292	F	C|C	GG	AMR	PEL	10154	7811	17965	CC	CC	CC
HG02298	F	C|C	GG	AMR	PEL	9466	6948	16414	CC	CC	CC
HG02299	M	C|C	GG	AMR	PEL	19218	12736	31954	CC	CC	CC
HG02301	F	C|C	GG	AMR	PEL	113	88	201	CC	NA	NA
HG02304	M	C|T	GA	AMR	PEL	8995	4514	13509	CC	CC	CC
HG02312	F	C|C	GG	AMR	PEL	2365	1128	3493	CC	CC	CC
HG02345	F	C|C	GG	AMR	PEL	4459	3163	7622	CC	CC	CC
HG02348	F	C|T	GA	AMR	PEL	3592	1821	5413	CC	CC	CC
HG02425	F	C|C	GG	AMR	PEL	11921	9929	21850	CC	CC	CC
HG00551	F	C|C	GG	AMR	PUR	16224	8999	25223	CC	CC	CC
HG00553	M	C|C	GG	AMR	PUR	11388	6968	18356	CC	CC	CC
HG00554	F	C|C	GG	AMR	PUR	8536	5776	14312	CC	CC	CC
HG00637	M	C|C	GG	AMR	PUR	8431	5986	14417	CC	CC	CC
HG00638	F	C|C	GG	AMR	PUR	8409	6058	14467	CC	CC	CC
HG00640	M	C|C	GG	AMR	PUR	9460	6791	16251	CC	CC	CC
HG00641	F	C|C	GG	AMR	PUR	30768	12777	43545	CC	CC	CC
HG00731	M	C|C	GG	AMR	PUR	44580	27400	71980	CC	CC	CC
HG00732	F	C|C	GG	AMR	PUR	42709	26451	69160	CC	CC	CC
HG00734	F	C|C	GG	AMR	PUR	20407	10726	31133	CC	CC	CC
HG00736	M	C|C	GG	AMR	PUR	13264	7720	20984	CC	CC	CC
HG00737	F	C|T	GA	AMR	PUR	17344	8989	26333	CC	CC	CC
HG00739	M	C|C	GG	AMR	PUR	12005	6824	18829	CC	CC	CC
HG00740	F	C|C	GG	AMR	PUR	6975	3051	10026	CC	CC	CC
HG00742	M	C|C	GG	AMR	PUR	4924	3552	8476	CC	CC	CC
HG00743	F	C|C	GG	AMR	PUR	4210	3208	7418	CC	CC	CC
HG01047	M	C|C	GG	AMR	PUR	11558	5546	17104	CC	CC	CC
HG01048	M	C|C	GG	AMR	PUR	15986	7804	23790	CC	CC	CC
HG01049	F	C|C	GG	AMR	PUR	25293	12056	37349	CC	CC	CC
HG01051	M	C|C	GG	AMR	PUR	464	256	720	CC	CC	NA
HG01052	F	C|C	GG	AMR	PUR	547	338	885	CC	CC	CC
HG01054	M	C|C	GG	AMR	PUR	21138	11925	33063	CC	CC	CC
HG01055	F	C|C	GG	AMR	PUR	13001	6391	19392	CC	CC	CC
HG01058	F	C|C	GG	AMR	PUR	4196	3055	7251	CC	CC	CC
HG01060	M	C|C	GG	AMR	PUR	519	99	618	CC	CC	NA
HG01061	F	C|C	GG	AMR	PUR	397	98	495	CC	CC	NA
HG01063	M	C|C	GG	AMR	PUR	3626	2862	6488	CC	CC	CC
HG01064	F	C|C	GG	AMR	PUR	3352	2345	5697	CC	CC	CC
HG01066	M	C|C	GG	AMR	PUR	24769	11549	36318	CC	CC	CC
HG01067	F	C|C	GG	AMR	PUR	11419	6377	17796	CC	CC	CC
HG01069	M	C|C	GG	AMR	PUR	498	362	860	CC	CC	CC
HG01070	F	C|C	GG	AMR	PUR	634	357	991	CC	CC	CC
HG01072	M	C|C	GG	AMR	PUR	307	217	524	CC	CC	NA
HG01073	F	C|C	GG	AMR	PUR	309	165	474	CC	CC	NA
HG01075	M	C|C	GG	AMR	PUR	5622	2983	8605	CC	CC	CC
HG01077	F	C|C	GG	AMR	PUR	4955	4032	8987	CC	CC	CC
HG01079	M	C|C	GG	AMR	PUR	8991	4782	13773	CC	CC	CC
HG01080	F	C|C	GG	AMR	PUR	10965	5676	16641	CC	CC	CC
HG01082	M	C|C	GG	AMR	PUR	695	458	1153	CC	CC	CC
HG01083	F	C|C	GG	AMR	PUR	369	256	625	CC	CC	NA
HG01085	M	C|T	GA	AMR	PUR	395	210	605	CC	CC	NA
HG01086	F	C|C	GG	AMR	PUR	420	305	725	CC	CC	NA
HG01088	M	C|C	GG	AMR	PUR	4839	3469	8308	CC	CC	CC
HG01089	F	C|C	GG	AMR	PUR	3670	2899	6569	CC	CC	CC
HG01092	F	C|C	GG	AMR	PUR	2292	1830	4122	CC	CC	CC
HG01094	M	C|C	GG	AMR	PUR	5621	3307	8928	CC	CC	CC
HG01095	F	C|C	GG	AMR	PUR	10560	4652	15212	CC	CC	CC
HG01097	M	C|C	GG	AMR	PUR	7101	5474	12575	CC	CC	CC
HG01098	F	C|C	GG	AMR	PUR	8314	6288	14602	CC	CC	CC
HG01101	M	C|C	GG	AMR	PUR	16631	8939	25570	CC	CC	CC
HG01102	F	C|C	GG	AMR	PUR	10733	3989	14722	CC	CC	CC
HG01104	M	C|C	GG	AMR	PUR	582	327	909	CC	CC	CC
HG01105	F	C|C	GG	AMR	PUR	250	159	409	CC	CC	NA
HG01107	M	C|C	GG	AMR	PUR	575	375	950	CC	CC	CC
HG01108	F	C|C	GG	AMR	PUR	623	423	1046	CC	CC	CC
HG01110	M	C|C	GG	AMR	PUR	16886	8158	25044	CC	CC	CC
HG01111	F	T|C	GA	AMR	PUR	22417	9838	32255	CC	CC	CC
HG01161	M	C|C	GG	AMR	PUR	2459	1888	4347	CC	CC	CC
HG01162	F	C|C	GG	AMR	PUR	1375	1209	2584	CC	CC	CC
HG01164	M	T|C	GA	AMR	PUR	3432	2655	6087	CC	CC	CC
HG01167	M	C|C	GG	AMR	PUR	25113	13165	38278	CC	CC	CC
HG01168	F	C|C	GG	AMR	PUR	21430	10754	32184	CC	CC	CC
HG01170	M	C|T	GA	AMR	PUR	588	355	943	CT	CT	CT
HG01171	F	C|C	GG	AMR	PUR	358	249	607	CC	CC	NA
HG01173	M	C|C	GG	AMR	PUR	546	337	883	CC	CC	CC
HG01174	F	C|C	GG	AMR	PUR	440	246	686	CC	CC	NA
HG01176	M	C|C	GG	AMR	PUR	8530	3551	12081	CC	CC	CC
HG01177	F	C|C	GG	AMR	PUR	10064	4587	14651	CC	CC	CC
HG01182	M	C|C	GG	AMR	PUR	15828	8861	24689	CC	CC	CC
HG01183	F	C|C	GG	AMR	PUR	17669	10184	27853	CC	CC	CC
HG01187	M	C|C	GG	AMR	PUR	14591	7085	21676	CC	CC	CC
HG01188	F	C|C	GG	AMR	PUR	12336	5737	18073	CC	CC	CC
HG01190	M	C|C	GG	AMR	PUR	11003	6030	17033	CC	CC	CC
HG01191	F	C|C	GG	AMR	PUR	21655	11165	32820	CC	CC	CC
HG01197	M	C|C	GG	AMR	PUR	18105	9209	27314	CC	CC	CC
HG01198	F	C|C	GG	AMR	PUR	11338	6537	17875	CC	CC	CC
HG01200	M	C|C	GG	AMR	PUR	4347	3194	7541	CC	CC	CC
HG01204	M	C|C	GG	AMR	PUR	17908	10011	27919	CC	CC	CC
HG01205	F	C|C	GG	AMR	PUR	13217	6371	19588	CC	CC	CC
HG01241	M	C|C	GG	AMR	PUR	12789	5483	18272	CC	CC	CC
HG01242	F	C|C	GG	AMR	PUR	9667	5384	15051	CC	CC	CC
HG01247	M	C|C	GG	AMR	PUR	13768	5921	19689	CC	CC	CC
HG01248	F	C|C	GG	AMR	PUR	11405	4666	16071	CC	CC	CC
HG01286	M	C|C	GG	AMR	PUR	2435	1999	4434	CC	CC	CC
HG01302	M	C|C	GG	AMR	PUR	2755	1986	4741	CC	CC	CC
HG01303	F	C|C	GG	AMR	PUR	4366	3313	7679	CC	CC	CC
HG01305	M	C|C	GG	AMR	PUR	2802	2096	4898	CC	CC	CC
HG01308	M	C|C	GG	AMR	PUR	4063	3267	7330	CC	CC	CC
HG01311	M	C|C	GG	AMR	PUR	3610	2957	6567	CC	CC	CC
HG01312	F	C|C	GG	AMR	PUR	4504	3308	7812	CC	CC	CC
HG01323	F	C|C	GG	AMR	PUR	2851	2199	5050	CC	CC	CC
HG01325	M	C|C	GG	AMR	PUR	3951	2820	6771	CC	CC	CC
HG01326	F	C|C	GG	AMR	PUR	4840	3755	8595	CC	CC	CC
HG01392	M	C|C	GG	AMR	PUR	6505	3593	10098	CC	CC	CC
HG01393	F	C|C	GG	AMR	PUR	4905	2671	7576	CC	CC	CC
HG01395	M	C|C	GG	AMR	PUR	7255	4032	11287	CC	CC	CC
HG01396	F	C|C	GG	AMR	PUR	6718	3746	10464	CC	CC	CC
HG01398	M	T|C	GA	AMR	PUR	2719	2030	4749	CT	CT	CT
HG01402	M	C|C	GG	AMR	PUR	6515	3482	9997	CC	CC	CC
HG01403	F	C|C	GG	AMR	PUR	5345	2941	8286	CC	CC	CC
HG01405	M	C|C	GG	AMR	PUR	8208	4484	12692	CC	CC	CC
HG01412	M	C|C	GG	AMR	PUR	8889	4829	13718	CC	CC	CC
HG01413	M	C|C	GG	AMR	PUR	9385	5185	14570	CC	CC	CC
HG01414	F	C|C	GG	AMR	PUR	5864	3048	8912	CC	CC	CC
HG00759	F	C|C	GG	EAS	CDX	6792	3572	10364	CC	CC	CC
HG00766	F	C|C	GG	EAS	CDX	6770	3523	10293	CC	CC	CC
HG00844	M	C|C	GG	EAS	CDX	573	386	959	CC	CC	CC
HG00851	F	C|C	GG	EAS	CDX	569	432	1001	CC	CC	CC
HG00864	F	C|C	GG	EAS	CDX	430	266	696	CC	CC	NA
HG00867	F	C|C	GG	EAS	CDX	8022	4371	12393	CC	CC	CC
HG00879	F	C|C	GG	EAS	CDX	527	335	862	CC	CC	CC
HG00881	M	C|C	GG	EAS	CDX	472	333	805	CC	CC	CC
HG00956	F	C|C	GG	EAS	CDX	218	150	368	CC	CC	NA
HG00978	F	C|C	GG	EAS	CDX	434	303	737	CC	CC	NA
HG00982	M	C|C	GG	EAS	CDX	576	376	952	CC	CC	CC
HG01028	M	C|C	GG	EAS	CDX	446	356	802	CC	CC	CC
HG01029	F	C|C	GG	EAS	CDX	810	486	1296	CC	CC	CC
HG01031	M	C|C	GG	EAS	CDX	563	340	903	CC	CC	CC
HG01046	F	C|C	GG	EAS	CDX	486	332	818	CC	CC	CC
HG01794	F	C|C	GG	EAS	CDX	667	374	1041	CC	CC	CC
HG01795	F	C|C	GG	EAS	CDX	789	476	1265	CC	CC	CC
HG01796	F	C|C	GG	EAS	CDX	781	514	1295	CC	CC	CC
HG01797	F	C|C	GG	EAS	CDX	737	473	1210	CC	CC	CC
HG01798	F	C|C	GG	EAS	CDX	628	470	1098	CC	CC	CC
HG01799	F	C|C	GG	EAS	CDX	680	463	1143	CC	CC	CC
HG01800	F	C|C	GG	EAS	CDX	599	381	980	CC	CC	CC
HG01801	F	C|C	GG	EAS	CDX	644	404	1048	CC	CC	CC
HG01802	F	C|C	GG	EAS	CDX	580	352	932	CC	CC	CC
HG01804	F	C|C	GG	EAS	CDX	890	507	1397	CC	CC	CC
HG01805	F	C|C	GG	EAS	CDX	642	469	1111	CC	CC	CC
HG01806	F	C|C	GG	EAS	CDX	665	377	1042	CC	CC	CC
HG01807	F	C|C	GG	EAS	CDX	638	407	1045	CC	CC	CC
HG01808	F	C|C	GG	EAS	CDX	652	379	1031	CC	CC	CC
HG01809	F	C|C	GG	EAS	CDX	731	455	1186	CC	CC	CC
HG01810	M	C|C	GG	EAS	CDX	649	381	1030	CC	CC	CC
HG01811	M	C|C	GG	EAS	CDX	715	439	1154	CC	CC	CC
HG01812	F	C|C	GG	EAS	CDX	613	367	980	CC	CC	CC
HG01813	F	C|C	GG	EAS	CDX	622	366	988	CC	CC	CC
HG01815	F	C|C	GG	EAS	CDX	643	458	1101	CC	CC	CC
HG01816	M	C|C	GG	EAS	CDX	632	372	1004	CC	CC	CC
HG01817	F	C|C	GG	EAS	CDX	617	387	1004	CC	CC	CC
HG02151	F	C|C	GG	EAS	CDX	939	644	1583	CC	CC	CC
HG02152	F	C|C	GG	EAS	CDX	185	112	297	CC	NA	NA
HG02153	F	C|C	GG	EAS	CDX	121	84	205	CC	NA	NA
HG02154	F	C|C	GG	EAS	CDX	203	172	375	CC	CC	NA
HG02155	F	C|C	GG	EAS	CDX	169	110	279	CC	NA	NA
HG02156	F	C|C	GG	EAS	CDX	114	74	188	CC	NA	NA
HG02164	F	C|C	GG	EAS	CDX	113	79	192	CC	NA	NA
HG02165	F	C|C	GG	EAS	CDX	76	58	134	CC	NA	NA
HG02166	F	C|C	GG	EAS	CDX	187	163	350	CC	CC	NA
HG02178	F	C|C	GG	EAS	CDX	179	116	295	CC	NA	NA
HG02179	F	C|C	GG	EAS	CDX	245	153	398	CC	CC	NA
HG02180	F	C|C	GG	EAS	CDX	72	44	116	CC	NA	NA
HG02181	F	C|C	GG	EAS	CDX	113	60	173	CC	NA	NA
HG02182	F	C|C	GG	EAS	CDX	110	83	193	CC	NA	NA
HG02184	F	C|C	GG	EAS	CDX	143	91	234	CC	NA	NA
HG02185	F	C|C	GG	EAS	CDX	82	58	140	CC	NA	NA
HG02186	F	C|C	GG	EAS	CDX	138	95	233	CC	NA	NA
HG02187	F	C|C	GG	EAS	CDX	90	62	152	CC	NA	NA
HG02188	F	C|C	GG	EAS	CDX	194	115	309	CC	NA	NA
HG02190	F	C|C	GG	EAS	CDX	125	84	209	CC	NA	NA
HG02250	M	C|C	GG	EAS	CDX	660	431	1091	CC	CC	CC
HG02351	M	C|C	GG	EAS	CDX	919	640	1559	CC	CC	CC
HG02353	M	C|C	GG	EAS	CDX	702	483	1185	CC	CC	CC
HG02355	M	C|C	GG	EAS	CDX	627	437	1064	CC	CC	CC
HG02356	M	C|C	GG	EAS	CDX	609	308	917	CC	CC	CC
HG02360	M	C|C	GG	EAS	CDX	680	374	1054	CC	CC	CC
HG02364	M	C|C	GG	EAS	CDX	734	405	1139	CC	CC	CC
HG02367	M	C|C	GG	EAS	CDX	627	350	977	CC	CC	CC
HG02371	M	C|C	GG	EAS	CDX	944	520	1464	CC	CC	CC
HG02373	M	C|C	GG	EAS	CDX	683	393	1076	CC	CC	CC
HG02374	M	C|C	GG	EAS	CDX	832	473	1305	CC	CC	CC
HG02375	M	C|C	GG	EAS	CDX	823	478	1301	CC	CC	CC
HG02379	M	C|C	GG	EAS	CDX	818	453	1271	CC	CC	CC
HG02380	M	C|C	GG	EAS	CDX	545	332	877	CC	CC	CC
HG02382	M	C|C	GG	EAS	CDX	441	268	709	CC	CC	NA
HG02383	M	C|C	GG	EAS	CDX	690	379	1069	CC	CC	CC
HG02384	M	C|C	GG	EAS	CDX	585	352	937	CC	CC	CC
HG02385	M	C|C	GG	EAS	CDX	638	440	1078	CC	CC	CC
HG02386	M	C|C	GG	EAS	CDX	682	431	1113	CC	CC	CC
HG02389	M	C|C	GG	EAS	CDX	598	381	979	CC	CC	CC
HG02390	M	C|C	GG	EAS	CDX	417	265	682	CC	CC	NA
HG02391	M	C|C	GG	EAS	CDX	702	393	1095	CC	CC	CC
HG02392	M	C|C	GG	EAS	CDX	587	350	937	CC	CC	CC
HG02394	M	C|C	GG	EAS	CDX	514	333	847	CC	CC	CC
HG02395	M	C|C	GG	EAS	CDX	638	414	1052	CC	CC	CC
HG02396	M	C|C	GG	EAS	CDX	555	354	909	CC	CC	CC
HG02397	M	C|C	GG	EAS	CDX	483	315	798	CC	CC	CC
HG02398	M	C|C	GG	EAS	CDX	616	382	998	CC	CC	CC
HG02399	M	C|C	GG	EAS	CDX	793	551	1344	CC	CC	CC
HG02401	M	C|C	GG	EAS	CDX	793	529	1322	CC	CC	CC
HG02402	M	C|C	GG	EAS	CDX	621	453	1074	CC	CC	CC
HG02406	M	C|C	GG	EAS	CDX	748	523	1271	CC	CC	CC
HG02407	M	C|C	GG	EAS	CDX	833	491	1324	CC	CC	CC
HG02408	M	C|C	GG	EAS	CDX	7895	4730	12625	CC	CC	CC
HG02409	M	C|C	GG	EAS	CDX	582	389	971	CC	CC	CC
HG02410	M	C|C	GG	EAS	CDX	6411	4609	11020	CC	CC	CC
NA18525	F	C|C	GG	EAS	CHB	215	135	350	CC	CC	NA
NA18526	F	C|C	GG	EAS	CHB	143	60	203	CC	NA	NA
NA18528	F	C|C	GG	EAS	CHB	204	136	340	CC	NA	NA
NA18530	M	C|C	GG	EAS	CHB	572	350	922	CC	CC	CC
NA18531	F	C|C	GG	EAS	CHB	125	82	207	CC	NA	NA
NA18532	F	C|C	GG	EAS	CHB	457	193	650	CC	CC	NA
NA18533	F	C|C	GG	EAS	CHB	17224	9382	26606	CC	CC	CC
NA18534	M	C|C	GG	EAS	CHB	462	280	742	CC	CC	NA
NA18535	F	C|C	GG	EAS	CHB	28417	12067	40484	CC	CC	CC
NA18536	M	C|C	GG	EAS	CHB	636	359	995	CC	CC	CC
NA18537	F	C|C	GG	EAS	CHB	447	194	641	CC	CC	NA
NA18538	F	C|C	GG	EAS	CHB	17444	9545	26989	CC	CC	CC
NA18539	F	C|C	GG	EAS	CHB	22730	13645	36375	CC	CC	CC
NA18541	F	C|C	GG	EAS	CHB	17923	9084	27007	CC	CC	CC
NA18542	F	C|C	GG	EAS	CHB	539	305	844	CC	CC	CC
NA18543	M	C|C	GG	EAS	CHB	464	310	774	CC	CC	NA
NA18544	M	C|C	GG	EAS	CHB	357	234	591	CC	CC	NA
NA18545	F	C|C	GG	EAS	CHB	597	341	938	CC	CC	CC
NA18546	M	C|C	GG	EAS	CHB	655	416	1071	CC	CC	CC
NA18547	F	C|C	GG	EAS	CHB	388	126	514	CC	CC	NA
NA18548	M	C|C	GG	EAS	CHB	522	323	845	CC	CC	CC
NA18549	M	C|C	GG	EAS	CHB	490	305	795	CC	CC	CC
NA18550	F	C|C	GG	EAS	CHB	305	117	422	CC	CC	NA
NA18552	F	C|C	GG	EAS	CHB	444	183	627	CC	CC	NA
NA18553	F	C|C	GG	EAS	CHB	10572	5604	16176	CC	CC	CC
NA18555	F	C|C	GG	EAS	CHB	611	277	888	CC	CC	CC
NA18557	M	C|C	GG	EAS	CHB	683	432	1115	CC	CC	CC
NA18558	M	C|C	GG	EAS	CHB	459	181	640	CC	CC	NA
NA18559	M	C|C	GG	EAS	CHB	622	354	976	CC	CC	CC
NA18560	F	C|C	GG	EAS	CHB	8585	3771	12356	CC	CC	CC
NA18561	M	C|C	GG	EAS	CHB	374	209	583	CC	CC	NA
NA18562	M	C|C	GG	EAS	CHB	587	291	878	CC	CC	CC
NA18563	M	C|C	GG	EAS	CHB	648	316	964	CC	CC	CC
NA18564	F	C|C	GG	EAS	CHB	526	270	796	CC	CC	CC
NA18565	F	C|C	GG	EAS	CHB	7794	3136	10930	CC	CC	CC
NA18566	F	C|C	GG	EAS	CHB	474	217	691	CC	CC	NA
NA18567	F	C|C	GG	EAS	CHB	12018	5167	17185	CC	CC	CC
NA18570	F	C|C	GG	EAS	CHB	398	210	608	CC	CC	NA
NA18571	F	C|C	GG	EAS	CHB	583	302	885	CC	CC	CC
NA18572	M	C|C	GG	EAS	CHB	473	258	731	CC	CC	NA
NA18573	F	C|C	GG	EAS	CHB	522	273	795	CC	CC	CC
NA18574	F	C|C	GG	EAS	CHB	10639	5188	15827	CC	CC	CC
NA18577	F	C|C	GG	EAS	CHB	811	465	1276	CC	CC	CC
NA18579	F	C|C	GG	EAS	CHB	852	466	1318	CC	CC	CC
NA18582	F	C|C	GG	EAS	CHB	578	236	814	CC	CC	CC
NA18591	F	C|C	GG	EAS	CHB	6221	4394	10615	CC	CC	CC
NA18592	F	C|C	GG	EAS	CHB	358	194	552	CC	CC	NA
NA18593	F	C|C	GG	EAS	CHB	576	375	951	CC	CC	CC
NA18595	F	C|C	GG	EAS	CHB	418	262	680	CC	CC	NA
NA18596	F	C|C	GG	EAS	CHB	522	325	847	CC	CC	CC
NA18597	F	C|C	GG	EAS	CHB	716	438	1154	CC	CC	CC
NA18599	F	C|C	GG	EAS	CHB	442	203	645	CC	CC	NA
NA18602	F	C|C	GG	EAS	CHB	600	313	913	CC	CC	CC
NA18603	M	C|C	GG	EAS	CHB	738	391	1129	CC	CC	CC
NA18605	M	C|C	GG	EAS	CHB	568	318	886	CC	CC	CC
NA18606	M	C|C	GG	EAS	CHB	610	304	914	CC	CC	CC
NA18608	M	C|C	GG	EAS	CHB	407	225	632	CC	CC	NA
NA18609	M	C|C	GG	EAS	CHB	657	358	1015	CC	CC	CC
NA18610	F	C|C	GG	EAS	CHB	561	284	845	CC	CC	CC
NA18611	M	C|C	GG	EAS	CHB	552	311	863	CC	CC	CC
NA18612	M	C|C	GG	EAS	CHB	608	291	899	CC	CC	CC
NA18613	M	C|C	GG	EAS	CHB	502	238	740	CC	CC	NA
NA18614	F	C|C	GG	EAS	CHB	179	119	298	CC	NA	NA
NA18615	F	C|C	GG	EAS	CHB	65	63	128	CC	NA	NA
NA18616	F	C|C	GG	EAS	CHB	12002	5648	17650	CC	CC	CC
NA18617	F	C|C	GG	EAS	CHB	276	204	480	CC	CC	NA
NA18618	F	C|C	GG	EAS	CHB	140	116	256	CC	NA	NA
NA18619	F	C|C	GG	EAS	CHB	57	49	106	CC	NA	NA
NA18620	M	C|C	GG	EAS	CHB	330	192	522	CC	CC	NA
NA18621	M	C|C	GG	EAS	CHB	686	460	1146	CC	CC	CC
NA18622	M	C|C	GG	EAS	CHB	629	359	988	CC	CC	CC
NA18623	M	C|C	GG	EAS	CHB	932	476	1408	CC	CC	CC
NA18624	M	C|C	GG	EAS	CHB	535	281	816	CC	CC	CC
NA18625	F	C|C	GG	EAS	CHB	142	85	227	CC	NA	NA
NA18626	F	C|C	GG	EAS	CHB	155	107	262	CC	NA	NA
NA18627	F	C|C	GG	EAS	CHB	85	64	149	CC	NA	NA
NA18628	F	C|C	GG	EAS	CHB	168	136	304	CC	NA	NA
NA18629	M	C|C	GG	EAS	CHB	3975	3061	7036	CC	CC	CC
NA18630	F	C|C	GG	EAS	CHB	76	57	133	CC	NA	NA
NA18631	F	C|C	GG	EAS	CHB	12178	6260	18438	CC	CC	CC
NA18632	M	C|C	GG	EAS	CHB	557	290	847	CC	CC	CC
NA18633	M	C|C	GG	EAS	CHB	586	315	901	CC	CC	CC
NA18634	F	C|C	GG	EAS	CHB	7905	3416	11321	CC	CC	CC
NA18635	M	C|C	GG	EAS	CHB	579	278	857	CC	CC	CC
NA18636	M	C|C	GG	EAS	CHB	455	237	692	CC	CC	NA
NA18637	M	C|C	GG	EAS	CHB	481	244	725	CC	CC	NA
NA18638	M	C|C	GG	EAS	CHB	10706	5341	16047	CC	CC	CC
NA18639	M	C|C	GG	EAS	CHB	56	60	116	CC	NA	NA
NA18640	F	C|C	GG	EAS	CHB	95	51	146	CC	NA	NA
NA18641	F	C|C	GG	EAS	CHB	188	133	321	CC	NA	NA
NA18642	F	C|C	GG	EAS	CHB	81	56	137	CC	NA	NA
NA18643	M	C|C	GG	EAS	CHB	129	89	218	CC	NA	NA
NA18644	F	C|C	GG	EAS	CHB	5523	3674	9197	CC	CC	CC
NA18645	M	C|C	GG	EAS	CHB	112	74	186	CC	NA	NA
NA18646	F	C|C	GG	EAS	CHB	6533	4800	11333	CC	CC	CC
NA18647	M	C|C	GG	EAS	CHB	118	64	182	CC	NA	NA
NA18648	M	C|C	GG	EAS	CHB	4441	3474	7915	CC	CC	CC
NA18740	M	C|C	GG	EAS	CHB	99	48	147	CC	NA	NA
NA18745	M	C|C	GG	EAS	CHB	101	87	188	CC	NA	NA
NA18747	M	C|C	GG	EAS	CHB	191	130	321	CT	NA	NA
NA18748	M	C|C	GG	EAS	CHB	119	80	199	CC	NA	NA
NA18749	M	C|C	GG	EAS	CHB	163	114	277	CC	NA	NA
NA18757	M	C|C	GG	EAS	CHB	116	91	207	CC	NA	NA
HG00403	M	C|C	GG	EAS	CHS	9262	5145	14407	CC	CC	CC
HG00404	F	C|C	GG	EAS	CHS	15101	8798	23899	CC	CC	CC
HG00406	M	C|C	GG	EAS	CHS	619	409	1028	CC	CC	CC
HG00407	F	C|C	GG	EAS	CHS	440	309	749	CC	CC	NA
HG00409	M	C|C	GG	EAS	CHS	18374	16590	34964	CC	CC	CC
HG00410	F	C|C	GG	EAS	CHS	12058	11102	23160	CC	CC	CC
HG00419	F	C|C	GG	EAS	CHS	345	204	549	CC	CC	NA
HG00421	M	C|C	GG	EAS	CHS	402	238	640	CC	CC	NA
HG00422	F	C|C	GG	EAS	CHS	447	247	694	CC	CC	NA
HG00428	F	C|C	GG	EAS	CHS	548	312	860	CC	CC	CC
HG00436	M	C|C	GG	EAS	CHS	641	369	1010	CC	CC	CC
HG00437	F	C|C	GG	EAS	CHS	441	276	717	CC	CC	NA
HG00442	M	C|C	GG	EAS	CHS	535	315	850	CC	CC	CC
HG00443	F	C|C	GG	EAS	CHS	436	257	693	CC	CC	NA
HG00445	M	C|C	GG	EAS	CHS	491	305	796	CC	CC	CC
HG00446	F	C|C	GG	EAS	CHS	549	318	867	CC	CC	CC
HG00448	M	C|C	GG	EAS	CHS	410	224	634	CC	CC	NA
HG00449	F	C|C	GG	EAS	CHS	742	507	1249	CC	CC	CC
HG00451	M	C|C	GG	EAS	CHS	403	208	611	CC	CC	NA
HG00452	F	C|C	GG	EAS	CHS	845	546	1391	CC	CC	CC
HG00457	M	C|C	GG	EAS	CHS	281	179	460	CC	CC	NA
HG00458	F	C|C	GG	EAS	CHS	480	338	818	CC	CC	CC
HG00463	M	C|C	GG	EAS	CHS	311	134	445	CC	CC	NA
HG00464	F	C|C	GG	EAS	CHS	436	201	637	CC	CC	NA
HG00472	M	C|C	GG	EAS	CHS	504	363	867	CC	CC	CC
HG00473	F	C|C	GG	EAS	CHS	1009	719	1728	CC	CC	CC
HG00475	M	C|C	GG	EAS	CHS	280	180	460	CC	CC	NA
HG00476	F	C|C	GG	EAS	CHS	660	439	1099	CC	CC	CC
HG00478	M	C|C	GG	EAS	CHS	557	336	893	CC	CC	CC
HG00479	F	C|C	GG	EAS	CHS	616	394	1010	CC	CC	CC
HG00500	M	C|C	GG	EAS	CHS	364	167	531	CC	CC	NA
HG00513	F	C|C	GG	EAS	CHS	522	360	882	CC	CC	CC
HG00524	M	C|C	GG	EAS	CHS	896	582	1478	CC	CC	CC
HG00525	F	C|C	GG	EAS	CHS	602	381	983	CC	CC	CC
HG00530	M	C|C	GG	EAS	CHS	383	187	570	CC	CC	NA
HG00531	F	C|C	GG	EAS	CHS	716	466	1182	CC	CC	CC
HG00533	M	C|C	GG	EAS	CHS	440	254	694	CC	CC	NA
HG00534	F	C|C	GG	EAS	CHS	577	297	874	CC	CC	CC
HG00536	M	C|C	GG	EAS	CHS	646	379	1025	CC	CC	CC
HG00537	F	C|C	GG	EAS	CHS	568	347	915	CC	CC	CC
HG00542	M	C|C	GG	EAS	CHS	562	338	900	CC	CC	CC
HG00543	F	C|C	GG	EAS	CHS	765	476	1241	CC	CC	CC
HG00556	M	C|C	GG	EAS	CHS	704	468	1172	CC	CC	CC
HG00557	F	C|C	GG	EAS	CHS	304	256	560	CC	CC	NA
HG00559	M	C|C	GG	EAS	CHS	209	153	362	CC	CC	NA
HG00560	F	C|C	GG	EAS	CHS	162	119	281	CC	NA	NA
HG00565	M	C|C	GG	EAS	CHS	145	96	241	CC	NA	NA
HG00566	F	C|C	GG	EAS	CHS	114	84	198	CC	NA	NA
HG00580	M	C|C	GG	EAS	CHS	442	220	662	CC	CC	NA
HG00581	F	C|C	GG	EAS	CHS	436	200	636	CC	CC	NA
HG00583	M	C|C	GG	EAS	CHS	470	293	763	CC	CC	NA
HG00584	F	C|C	GG	EAS	CHS	433	229	662	CC	CC	NA
HG00589	M	C|C	GG	EAS	CHS	347	210	557	CC	CC	NA
HG00590	F	C|C	GG	EAS	CHS	468	255	723	CC	CC	NA
HG00592	M	C|C	GG	EAS	CHS	146	75	221	CC	NA	NA
HG00593	F	C|C	GG	EAS	CHS	160	117	277	CC	NA	NA
HG00595	M	C|C	GG	EAS	CHS	68	55	123	CC	NA	NA
HG00596	F	C|C	GG	EAS	CHS	200	128	328	CC	NA	NA
HG00598	M	C|C	GG	EAS	CHS	23124	20558	43682	CC	CC	CC
HG00599	F	C|C	GG	EAS	CHS	15673	14341	30014	CC	CC	CC
HG00607	M	C|C	GG	EAS	CHS	485	287	772	CC	CC	NA
HG00608	F	C|C	GG	EAS	CHS	438	242	680	CC	CC	NA
HG00610	M	C|C	GG	EAS	CHS	10902	6204	17106	CC	CC	CC
HG00611	F	C|C	GG	EAS	CHS	6937	4056	10993	CC	CC	CC
HG00613	M	C|C	GG	EAS	CHS	549	310	859	CC	CC	CC
HG00614	F	C|C	GG	EAS	CHS	385	225	610	CC	CC	NA
HG00619	M	C|C	GG	EAS	CHS	735	442	1177	CC	CC	CC
HG00620	F	C|C	GG	EAS	CHS	539	298	837	CC	CC	CC
HG00622	M	C|C	GG	EAS	CHS	13649	12209	25858	CC	CC	CC
HG00623	F	C|C	GG	EAS	CHS	8855	8111	16966	CC	CC	CC
HG00625	M	C|C	GG	EAS	CHS	6944	3805	10749	CC	CC	CC
HG00626	F	C|C	GG	EAS	CHS	10143	5114	15257	CC	CC	CC
HG00628	M	C|C	GG	EAS	CHS	6333	3578	9911	CC	CC	CC
HG00629	F	C|C	GG	EAS	CHS	9908	5770	15678	CC	CC	CC
HG00631	M	C|C	GG	EAS	CHS	15367	13258	28625	CC	CC	CC
HG00632	F	C|C	GG	EAS	CHS	14587	12709	27296	CC	CC	CC
HG00634	M	C|C	GG	EAS	CHS	7545	4280	11825	CC	CC	CC
HG00650	M	C|C	GG	EAS	CHS	437	233	670	CC	CC	NA
HG00651	F	C|C	GG	EAS	CHS	364	168	532	CC	CC	NA
HG00653	M	C|C	GG	EAS	CHS	314	147	461	CC	CC	NA
HG00654	F	C|C	GG	EAS	CHS	467	237	704	CC	CC	NA
HG00656	M	C|C	GG	EAS	CHS	700	377	1077	CC	CC	CC
HG00657	F	C|C	GG	EAS	CHS	353	227	580	CC	CC	NA
HG00662	M	C|C	GG	EAS	CHS	333	144	477	CC	CC	NA
HG00663	F	C|C	GG	EAS	CHS	510	213	723	CC	CC	NA
HG00671	M	C|C	GG	EAS	CHS	343	204	547	CC	CC	NA
HG00672	F	C|C	GG	EAS	CHS	310	203	513	CC	CC	NA
HG00674	M	C|C	GG	EAS	CHS	17045	15034	32079	CC	CC	CC
HG00675	F	C|C	GG	EAS	CHS	12023	10985	23008	CC	CC	CC
HG00683	M	C|C	GG	EAS	CHS	509	267	776	CC	CC	NA
HG00684	F	C|C	GG	EAS	CHS	737	374	1111	CC	CC	CC
HG00689	M	C|C	GG	EAS	CHS	563	299	862	CC	CC	CC
HG00690	F	C|C	GG	EAS	CHS	646	397	1043	CC	CC	CC
HG00692	M	C|C	GG	EAS	CHS	660	280	940	CC	CC	CC
HG00693	F	C|C	GG	EAS	CHS	587	258	845	CC	CC	CC
HG00698	M	C|C	GG	EAS	CHS	592	276	868	CC	CC	CC
HG00699	F	C|C	GG	EAS	CHS	598	296	894	CC	CC	CC
HG00701	M	C|C	GG	EAS	CHS	526	241	767	CC	CC	NA
HG00704	M	C|C	GG	EAS	CHS	609	290	899	CC	CC	CC
HG00705	F	C|C	GG	EAS	CHS	426	193	619	CC	CC	NA
HG00707	M	C|C	GG	EAS	CHS	590	300	890	CC	CC	CC
HG00708	F	C|C	GG	EAS	CHS	504	284	788	CC	CC	CC
HG00717	F	C|C	GG	EAS	CHS	5880	3999	9879	CC	CC	CC
HG00728	M	C|C	GG	EAS	CHS	15193	13474	28667	CC	CC	CC
HG00729	F	C|C	GG	EAS	CHS	16637	14897	31534	CC	CC	CC
NA18939	F	C|C	GG	EAS	JPT	87	99	186	CC	NA	NA
NA18940	M	C|C	GG	EAS	JPT	455	291	746	CC	CC	NA
NA18941	F	C|C	GG	EAS	JPT	57	40	97	CC	NA	NA
NA18942	F	C|C	GG	EAS	JPT	567	359	926	CC	CC	CC
NA18943	M	C|C	GG	EAS	JPT	729	398	1127	CC	CC	CC
NA18944	M	C|C	GG	EAS	JPT	632	413	1045	CC	CC	CC
NA18945	M	C|C	GG	EAS	JPT	615	354	969	CC	CC	CC
NA18946	F	C|C	GG	EAS	JPT	161	124	285	CC	NA	NA
NA18947	F	C|C	GG	EAS	JPT	515	321	836	CC	CC	CC
NA18948	M	C|C	GG	EAS	JPT	337	196	533	CC	CC	NA
NA18949	F	C|C	GG	EAS	JPT	529	387	916	CC	CC	CC
NA18950	F	C|C	GG	EAS	JPT	12000	5784	17784	CC	CC	CC
NA18951	F	C|C	GG	EAS	JPT	793	437	1230	CC	CC	CC
NA18952	M	C|C	GG	EAS	JPT	704	439	1143	CC	CC	CC
NA18953	M	C|C	GG	EAS	JPT	40586	22355	62941	CC	CC	CC
NA18954	F	C|C	GG	EAS	JPT	145	90	235	CC	NA	NA
NA18956	F	C|C	GG	EAS	JPT	154	113	267	CC	NA	NA
NA18957	F	C|C	GG	EAS	JPT	145	94	239	CC	NA	NA
NA18959	M	C|C	GG	EAS	JPT	21574	11551	33125	CC	CC	CC
NA18960	M	C|C	GG	EAS	JPT	18300	10089	28389	CC	CC	CC
NA18961	M	C|C	GG	EAS	JPT	18332	9962	28294	CC	CC	CC
NA18962	M	C|C	GG	EAS	JPT	165	112	277	CC	NA	NA
NA18963	F	C|C	GG	EAS	JPT	184	142	326	CC	NA	NA
NA18964	F	C|C	GG	EAS	JPT	23238	11161	34399	CC	CC	CC
NA18965	M	C|C	GG	EAS	JPT	176	116	292	CC	NA	NA
NA18966	M	C|C	GG	EAS	JPT	10917	8232	19149	CC	CC	CC
NA18967	M	C|C	GG	EAS	JPT	11969	8800	20769	CC	CC	CC
NA18968	F	C|C	GG	EAS	JPT	5434	4351	9785	CC	CC	CC
NA18969	F	C|C	GG	EAS	JPT	9749	6941	16690	CC	CC	CC
NA18970	M	C|C	GG	EAS	JPT	8704	6223	14927	CC	CC	CC
NA18971	M	C|C	GG	EAS	JPT	12530	8748	21278	CC	CC	CC
NA18972	F	C|C	GG	EAS	JPT	8589	6471	15060	CC	CC	CC
NA18973	F	C|C	GG	EAS	JPT	8915	6389	15304	CC	CC	CC
NA18974	M	C|C	GG	EAS	JPT	5574	4170	9744	CC	CC	CC
NA18975	F	C|C	GG	EAS	JPT	8176	5786	13962	CC	CC	CC
NA18976	F	C|C	GG	EAS	JPT	7537	5700	13237	CC	CC	CC
NA18977	M	C|C	GG	EAS	JPT	279	187	466	CC	CC	NA
NA18978	F	C|C	GG	EAS	JPT	85	66	151	CC	NA	NA
NA18979	F	C|C	GG	EAS	JPT	105	72	177	CC	NA	NA
NA18980	F	C|C	GG	EAS	JPT	176	148	324	CC	NA	NA
NA18981	F	C|C	GG	EAS	JPT	12294	8970	21264	CC	CC	CC
NA18982	M	C|C	GG	EAS	JPT	24547	12247	36794	CC	CC	CC
NA18983	M	C|C	GG	EAS	JPT	21792	12994	34786	CC	CC	CC
NA18984	M	C|C	GG	EAS	JPT	17493	9620	27113	CC	CC	CC
NA18985	M	C|C	GG	EAS	JPT	8441	4536	12977	CC	CC	CC
NA18986	M	C|C	GG	EAS	JPT	13750	6945	20695	CC	CC	CC
NA18987	F	C|C	GG	EAS	JPT	8648	5998	14646	CC	CC	CC
NA18988	M	C|C	GG	EAS	JPT	6257	3402	9659	CC	CC	CC
NA18989	M	C|C	GG	EAS	JPT	37047	16224	53271	CC	CC	CC
NA18990	M	C|C	GG	EAS	JPT	6469	4749	11218	CC	CC	CC
NA18991	F	C|C	GG	EAS	JPT	9276	6830	16106	CC	CC	CC
NA18992	F	C|C	GG	EAS	JPT	147	101	248	CC	NA	NA
NA18993	F	C|C	GG	EAS	JPT	135	90	225	CC	NA	NA
NA18994	M	C|C	GG	EAS	JPT	164	106	270	CC	NA	NA
NA18995	M	C|C	GG	EAS	JPT	126	65	191	CC	NA	NA
NA18997	F	C|C	GG	EAS	JPT	114	57	171	CC	NA	NA
NA18998	F	C|C	GG	EAS	JPT	159	116	275	CC	NA	NA
NA18999	F	C|C	GG	EAS	JPT	35698	15607	51305	CC	CC	CC
NA19000	M	C|C	GG	EAS	JPT	18445	8980	27425	CC	CC	CC
NA19001	F	C|C	GG	EAS	JPT	111	70	181	CC	NA	NA
NA19002	F	C|C	GG	EAS	JPT	253	186	439	CC	CC	NA
NA19003	F	C|C	GG	EAS	JPT	16240	9454	25694	CC	CC	CC
NA19004	M	C|C	GG	EAS	JPT	28675	14622	43297	CC	CC	CC
NA19005	M	C|C	GG	EAS	JPT	156	132	288	CC	NA	NA
NA19006	M	C|C	GG	EAS	JPT	10141	5064	15205	CC	CC	CC
NA19007	M	C|C	GG	EAS	JPT	15311	8014	23325	CC	CC	CC
NA19009	M	C|C	GG	EAS	JPT	148	94	242	CC	NA	NA
NA19010	F	C|C	GG	EAS	JPT	152	139	291	CC	NA	NA
NA19011	F	C|C	GG	EAS	JPT	8541	4180	12721	CC	CC	CC
NA19012	M	C|C	GG	EAS	JPT	36181	17029	53210	CC	CC	CC
NA19054	F	C|C	GG	EAS	JPT	11537	5741	17278	CC	CC	CC
NA19055	M	C|C	GG	EAS	JPT	11230	5973	17203	CC	CC	CC
NA19056	M	C|C	GG	EAS	JPT	14689	7235	21924	CC	CC	CC
NA19057	F	C|C	GG	EAS	JPT	10889	4823	15712	CC	CC	CC
NA19058	M	C|C	GG	EAS	JPT	18164	9662	27826	CC	CC	CC
NA19059	F	C|C	GG	EAS	JPT	12755	5345	18100	CC	CC	CC
NA19060	M	C|C	GG	EAS	JPT	25848	13856	39704	CC	CC	CC
NA19062	M	C|C	GG	EAS	JPT	9758	4662	14420	CC	CC	CC
NA19063	M	C|C	GG	EAS	JPT	25727	14238	39965	CC	CC	CC
NA19064	F	C|C	GG	EAS	JPT	11584	5411	16995	CC	CC	CC
NA19065	F	C|C	GG	EAS	JPT	18646	9817	28463	CC	CC	CC
NA19066	M	C|C	GG	EAS	JPT	19379	10432	29811	CC	CC	CC
NA19067	M	C|C	GG	EAS	JPT	11522	5462	16984	CC	CC	CC
NA19068	M	C|C	GG	EAS	JPT	20293	11566	31859	CC	CC	CC
NA19070	M	C|C	GG	EAS	JPT	15678	7749	23427	CC	CC	CC
NA19072	M	C|C	GG	EAS	JPT	9142	6762	15904	CC	CC	CC
NA19074	F	C|C	GG	EAS	JPT	8422	5618	14040	CC	CC	CC
NA19075	M	C|C	GG	EAS	JPT	10699	7943	18642	CC	CC	CC
NA19076	M	C|C	GG	EAS	JPT	7383	5043	12426	CC	CC	CC
NA19077	F	C|C	GG	EAS	JPT	11612	9003	20615	CC	CC	CC
NA19078	F	C|C	GG	EAS	JPT	9603	6949	16552	CC	CC	CC
NA19079	M	C|C	GG	EAS	JPT	11162	8193	19355	CC	CC	CC
NA19080	F	C|C	GG	EAS	JPT	10284	8066	18350	CC	CC	CC
NA19081	F	C|C	GG	EAS	JPT	9376	6740	16116	CC	CC	CC
NA19082	M	C|C	GG	EAS	JPT	11411	8564	19975	CC	CC	CC
NA19083	M	C|C	GG	EAS	JPT	7428	5542	12970	CC	CC	CC
NA19084	F	C|C	GG	EAS	JPT	7777	5010	12787	CC	CC	CC
NA19085	M	C|C	GG	EAS	JPT	9449	6871	16320	CC	CC	CC
NA19086	M	C|C	GG	EAS	JPT	178	133	311	CC	NA	NA
NA19087	F	C|C	GG	EAS	JPT	655	339	994	CC	CC	CC
NA19088	M	C|C	GG	EAS	JPT	677	422	1099	CC	CC	CC
NA19089	M	C|C	GG	EAS	JPT	8289	4027	12316	CC	CC	CC
NA19090	F	C|C	GG	EAS	JPT	7157	3281	10438	CC	CC	CC
NA19091	M	C|C	GG	EAS	JPT	7088	3163	10251	CC	CC	CC
HG01595	F	C|C	GG	EAS	KHV	727	416	1143	CC	CC	CC
HG01596	M	C|C	GG	EAS	KHV	669	393	1062	CC	CC	CC
HG01597	F	C|C	GG	EAS	KHV	486	270	756	CC	CC	NA
HG01598	F	C|C	GG	EAS	KHV	495	304	799	CC	CC	CC
HG01599	F	C|C	GG	EAS	KHV	658	447	1105	CC	CC	CC
HG01600	F	C|C	GG	EAS	KHV	792	502	1294	CC	CC	CC
HG01840	M	C|C	GG	EAS	KHV	886	462	1348	CC	CC	CC
HG01841	F	C|C	GG	EAS	KHV	632	388	1020	CC	CC	CC
HG01842	M	C|C	GG	EAS	KHV	745	490	1235	CC	CC	CC
HG01843	F	C|C	GG	EAS	KHV	678	400	1078	CC	CC	CC
HG01844	M	C|C	GG	EAS	KHV	908	525	1433	CC	CC	CC
HG01845	F	C|C	GG	EAS	KHV	771	452	1223	CC	CC	CC
HG01846	M	C|C	GG	EAS	KHV	607	392	999	CC	CC	CC
HG01847	F	C|C	GG	EAS	KHV	578	393	971	CC	CC	CC
HG01848	F	C|C	GG	EAS	KHV	843	545	1388	CC	CC	CC
HG01849	M	C|C	GG	EAS	KHV	724	479	1203	CC	CC	CC
HG01850	F	C|C	GG	EAS	KHV	837	529	1366	CC	CC	CC
HG01851	F	C|C	GG	EAS	KHV	694	479	1173	CC	CC	CC
HG01852	M	C|C	GG	EAS	KHV	966	606	1572	CC	CC	CC
HG01853	F	C|C	GG	EAS	KHV	866	535	1401	CC	CC	CC
HG01855	F	C|C	GG	EAS	KHV	811	472	1283	CC	CC	CC
HG01857	F	C|C	GG	EAS	KHV	886	562	1448	CC	CC	CC
HG01858	F	C|C	GG	EAS	KHV	775	501	1276	CC	CC	CC
HG01859	F	C|C	GG	EAS	KHV	893	595	1488	CC	CC	CC
HG01860	M	C|C	GG	EAS	KHV	740	419	1159	CC	CC	CC
HG01861	M	C|C	GG	EAS	KHV	679	463	1142	CC	CC	CC
HG01862	F	C|C	GG	EAS	KHV	21009	13062	34071	CC	CC	CC
HG01863	F	C|C	GG	EAS	KHV	19138	11340	30478	CC	CC	CC
HG01864	M	C|C	GG	EAS	KHV	21169	13670	34839	CC	CC	CC
HG01865	M	C|C	GG	EAS	KHV	26428	15760	42188	CC	CC	CC
HG01866	M	C|C	GG	EAS	KHV	23299	13655	36954	CC	CC	CC
HG01867	M	C|C	GG	EAS	KHV	23218	13317	36535	CC	CC	CC
HG01868	F	C|C	GG	EAS	KHV	22621	13808	36429	CC	CC	CC
HG01869	F	C|C	GG	EAS	KHV	27583	18128	45711	CC	CC	CC
HG01870	F	C|C	GG	EAS	KHV	34135	21233	55368	CC	CC	CC
HG01871	F	C|C	GG	EAS	KHV	46847	31377	78224	CC	CC	CC
HG01872	M	C|C	GG	EAS	KHV	37700	27447	65147	CC	CC	CC
HG01873	M	C|C	GG	EAS	KHV	38251	26212	64463	CC	CC	CC
HG01874	F	C|C	GG	EAS	KHV	37562	25675	63237	CC	CC	CC
HG01878	F	C|C	GG	EAS	KHV	35407	22019	57426	CC	CC	CC
HG02016	F	C|C	GG	EAS	KHV	147	96	243	CC	NA	NA
HG02017	M	C|C	GG	EAS	KHV	241	151	392	CC	CC	NA
HG02019	F	C|C	GG	EAS	KHV	187	120	307	CC	NA	NA
HG02020	M	C|C	GG	EAS	KHV	156	98	254	CC	NA	NA
HG02023	M	C|C	GG	EAS	KHV	21916	13152	35068	CC	CC	CC
HG02025	F	C|C	GG	EAS	KHV	50260	33715	83975	CC	CC	CC
HG02026	M	C|C	GG	EAS	KHV	45044	31012	76056	CC	CC	CC
HG02028	F	C|C	GG	EAS	KHV	22586	13905	36491	CC	CC	CC
HG02029	M	C|C	GG	EAS	KHV	20464	11974	32438	CC	CC	CC
HG02031	F	C|C	GG	EAS	KHV	646	395	1041	CC	CC	CC
HG02032	M	C|C	GG	EAS	KHV	550	345	895	CC	CC	CC
HG02035	M	C|C	GG	EAS	KHV	173	112	285	CC	NA	NA
HG02040	M	C|C	GG	EAS	KHV	10758	7476	18234	CC	CC	CC
HG02047	M	C|C	GG	EAS	KHV	16374	11043	27417	CC	CC	CC
HG02048	F	C|C	GG	EAS	KHV	32245	22501	54746	CC	CC	CC
HG02049	F	C|C	GG	EAS	KHV	25844	17150	42994	CC	CC	CC
HG02050	M	C|C	GG	EAS	KHV	661	397	1058	CC	CC	CC
HG02057	F	C|C	GG	EAS	KHV	35067	21696	56763	CC	CC	CC
HG02058	M	C|C	GG	EAS	KHV	45037	26458	71495	CC	CC	CC
HG02060	F	C|C	GG	EAS	KHV	709	399	1108	CC	CC	CC
HG02061	M	C|C	GG	EAS	KHV	782	412	1194	CC	CC	CC
HG02064	M	C|C	GG	EAS	KHV	482	267	749	CC	CC	NA
HG02067	M	C|C	GG	EAS	KHV	655	391	1046	CC	CC	CC
HG02069	F	C|C	GG	EAS	KHV	22009	12690	34699	CC	CC	CC
HG02070	M	C|C	GG	EAS	KHV	32544	19091	51635	CC	CC	CC
HG02072	F	C|C	GG	EAS	KHV	34370	18708	53078	CC	CC	CC
HG02073	M	C|C	GG	EAS	KHV	30372	17616	47988	CC	CC	CC
HG02075	F	C|C	GG	EAS	KHV	180	111	291	CC	NA	NA
HG02076	M	C|C	GG	EAS	KHV	152	87	239	CC	NA	NA
HG02078	F	C|C	GG	EAS	KHV	149	85	234	CC	NA	NA
HG02079	M	C|C	GG	EAS	KHV	192	142	334	CC	NA	NA
HG02081	F	C|C	GG	EAS	KHV	159	109	268	CC	NA	NA
HG02082	M	C|C	GG	EAS	KHV	125	86	211	CC	NA	NA
HG02084	F	C|C	GG	EAS	KHV	175	118	293	CC	NA	NA
HG02085	M	C|C	GG	EAS	KHV	274	159	433	CC	CC	NA
HG02086	F	C|C	GG	EAS	KHV	76	59	135	CC	NA	NA
HG02087	F	C|C	GG	EAS	KHV	114	71	185	CC	NA	NA
HG02088	M	C|C	GG	EAS	KHV	129	71	200	CC	NA	NA
HG02113	F	C|C	GG	EAS	KHV	216	157	373	CC	CC	NA
HG02116	M	C|C	GG	EAS	KHV	19015	13056	32071	CC	CC	CC
HG02121	F	C|C	GG	EAS	KHV	255	159	414	CC	CC	NA
HG02122	M	C|C	GG	EAS	KHV	96	61	157	CC	NA	NA
HG02127	F	C|C	GG	EAS	KHV	182	112	294	CC	NA	NA
HG02128	M	C|C	GG	EAS	KHV	242	165	407	CC	CC	NA
HG02130	F	C|C	GG	EAS	KHV	592	384	976	CC	CC	CC
HG02131	M	C|C	GG	EAS	KHV	715	466	1181	CC	CC	CC
HG02133	F	C|C	GG	EAS	KHV	409	274	683	CC	CC	NA
HG02134	M	C|C	GG	EAS	KHV	639	357	996	CC	CC	CC
HG02136	F	C|C	GG	EAS	KHV	581	395	976	CC	CC	CC
HG02137	M	C|C	GG	EAS	KHV	682	443	1125	CC	CC	CC
HG02138	M	C|C	GG	EAS	KHV	203	121	324	CC	NA	NA
HG02139	F	C|C	GG	EAS	KHV	175	103	278	CC	NA	NA
HG02140	F	C|C	GG	EAS	KHV	112	63	175	CC	NA	NA
HG02141	M	C|C	GG	EAS	KHV	129	81	210	CC	NA	NA
HG02142	F	C|C	GG	EAS	KHV	770	468	1238	CC	CC	CC
HG02512	M	C|C	GG	EAS	KHV	15490	10403	25893	CC	CC	CC
HG02513	F	C|C	GG	EAS	KHV	18829	11446	30275	CC	CC	CC
HG02521	M	C|C	GG	EAS	KHV	13169	8660	21829	CC	CC	CC
HG02522	F	C|C	GG	EAS	KHV	12565	8000	20565	CC	CC	CC
NA06984	M	C|C	GG	EUR	CEU	3842	2593	6435	CC	CC	CC
NA06985	F	C|C	GG	EUR	CEU	117	93	210	CC	NA	NA
NA06986	M	C|C	GG	EUR	CEU	20300	9588	29888	CC	CC	CC
NA06989	F	C|C	GG	EUR	CEU	10448	4753	15201	CC	CC	CC
NA06994	M	C|C	GG	EUR	CEU	5988	4894	10882	CC	CC	CC
NA07000	F	T|C	GA	EUR	CEU	174	113	287	CC	NA	NA
NA07037	F	C|C	GG	EUR	CEU	354	231	585	CC	CC	NA
NA07048	M	C|C	GG	EUR	CEU	12806	7546	20352	CC	CC	CC
NA07051	M	C|C	GG	EUR	CEU	8120	3502	11622	CC	CC	CC
NA07056	F	C|C	GG	EUR	CEU	120	85	205	CC	NA	NA
NA07347	M	T|C	GA	EUR	CEU	8487	3569	12056	CT	CT	CT
NA07357	M	C|C	GG	EUR	CEU	136	95	231	CC	NA	NA
NA10847	F	C|C	GG	EUR	CEU	9737	7283	17020	CC	CC	CC
NA10851	M	C|C	GG	EUR	CEU	93	63	156	CC	NA	NA
NA11829	M	C|C	GG	EUR	CEU	159	108	267	CC	NA	NA
NA11830	F	C|C	GG	EUR	CEU	69	54	123	CC	NA	NA
NA11831	M	C|C	GG	EUR	CEU	107	50	157	CC	NA	NA
NA11832	F	C|C	GG	EUR	CEU	143	94	237	CC	NA	NA
NA11840	F	C|C	GG	EUR	CEU	7165	5652	12817	CC	CC	CC
NA11843	M	C|C	GG	EUR	CEU	4559	2879	7438	CC	CC	CC
NA11881	M	T|C	GA	EUR	CEU	132	99	231	CC	NA	NA
NA11892	F	C|T	GA	EUR	CEU	294	216	510	CC	CC	NA
NA11893	M	C|C	GG	EUR	CEU	526	411	937	CC	CC	CC
NA11894	F	C|C	GG	EUR	CEU	482	324	806	CC	CC	CC
NA11918	F	C|C	GG	EUR	CEU	33077	13759	46836	CC	CC	CC
NA11919	M	C|C	GG	EUR	CEU	8776	4109	12885	CC	CC	CC
NA11920	F	C|C	GG	EUR	CEU	12908	5736	18644	CC	CC	CC
NA11930	M	C|C	GG	EUR	CEU	3867	2532	6399	CC	CC	CC
NA11931	F	C|C	GG	EUR	CEU	539	345	884	CC	CC	CC
NA11932	M	C|C	GG	EUR	CEU	640	415	1055	CC	CC	CC
NA11933	F	C|C	GG	EUR	CEU	719	456	1175	CC	CC	CC
NA11992	M	C|C	GG	EUR	CEU	139	93	232	CC	NA	NA
NA11994	M	C|C	GG	EUR	CEU	114	63	177	CC	NA	NA
NA11995	F	C|C	GG	EUR	CEU	63	30	93	CC	NA	NA
NA12003	M	C|C	GG	EUR	CEU	83	53	136	CC	NA	NA
NA12004	F	C|C	GG	EUR	CEU	105	73	178	CC	NA	NA
NA12005	M	C|C	GG	EUR	CEU	151	89	240	CC	NA	NA
NA12006	F	C|C	GG	EUR	CEU	116	87	203	CC	NA	NA
NA12043	M	C|C	GG	EUR	CEU	189	112	301	CC	NA	NA
NA12044	F	C|C	GG	EUR	CEU	119	81	200	CC	NA	NA
NA12045	M	C|C	GG	EUR	CEU	8913	4145	13058	CC	CC	CC
NA12046	F	T|C	GA	EUR	CEU	149	83	232	CT	NA	NA
NA12058	F	C|C	GG	EUR	CEU	6908	3387	10295	CC	CC	CC
NA12144	M	C|C	GG	EUR	CEU	136	109	245	CC	NA	NA
NA12154	M	C|C	GG	EUR	CEU	121	92	213	CC	NA	NA
NA12155	M	C|C	GG	EUR	CEU	137	83	220	CC	NA	NA
NA12156	F	C|C	GG	EUR	CEU	101	77	178	CC	NA	NA
NA12234	F	C|C	GG	EUR	CEU	106	65	171	CC	NA	NA
NA12249	F	C|C	GG	EUR	CEU	7217	5913	13130	CC	CC	CC
NA12272	M	C|C	GG	EUR	CEU	8812	6944	15756	CC	CC	CC
NA12273	F	C|C	GG	EUR	CEU	5769	4291	10060	CC	CC	CC
NA12275	F	C|C	GG	EUR	CEU	7161	5045	12206	CC	CC	CC
NA12282	M	C|C	GG	EUR	CEU	8275	5432	13707	CC	CC	CC
NA12283	F	C|C	GG	EUR	CEU	6536	4986	11522	CC	CC	CC
NA12286	M	C|C	GG	EUR	CEU	7196	5711	12907	CC	CC	CC
NA12287	F	C|T	GA	EUR	CEU	540	330	870	CT	CT	CT
NA12340	M	C|C	GG	EUR	CEU	4337	2804	7141	CC	CC	CC
NA12341	F	C|C	GG	EUR	CEU	4987	3353	8340	CC	CC	CC
NA12342	M	C|C	GG	EUR	CEU	4932	3440	8372	CC	CC	CC
NA12347	M	C|C	GG	EUR	CEU	500	314	814	CC	CC	CC
NA12348	F	C|C	GG	EUR	CEU	550	364	914	CC	CC	CC
NA12383	F	C|C	GG	EUR	CEU	489	395	884	CC	CC	CC
NA12399	M	C|C	GG	EUR	CEU	10676	5521	16197	CC	CC	CC
NA12400	F	C|C	GG	EUR	CEU	26271	15203	41474	CC	CC	CC
NA12413	M	C|C	GG	EUR	CEU	497	357	854	CC	CC	CC
NA12414	F	C|C	GG	EUR	CEU	99	72	171	CC	NA	NA
NA12489	F	C|C	GG	EUR	CEU	198	127	325	CC	NA	NA
NA12546	M	C|C	GG	EUR	CEU	641	440	1081	CC	CC	CC
NA12716	M	C|C	GG	EUR	CEU	10220	7356	17576	CC	CC	CC
NA12717	F	C|C	GG	EUR	CEU	6358	4946	11304	CC	CC	CC
NA12718	F	C|C	GG	EUR	CEU	8994	6816	15810	CC	CC	CC
NA12748	M	C|C	GG	EUR	CEU	4634	3131	7765	CC	CC	CC
NA12749	F	C|C	GG	EUR	CEU	549	375	924	CC	CC	CC
NA12750	M	C|C	GG	EUR	CEU	11751	8637	20388	CC	CC	CC
NA12751	F	C|C	GG	EUR	CEU	8417	6313	14730	CC	CC	CC
NA12760	M	C|C	GG	EUR	CEU	10397	7585	17982	CC	CC	CC
NA12761	F	C|C	GG	EUR	CEU	4677	3498	8175	CC	CC	CC
NA12762	M	C|C	GG	EUR	CEU	83	73	156	CC	NA	NA
NA12763	F	C|C	GG	EUR	CEU	6328	4442	10770	CC	CC	CC
NA12775	M	C|C	GG	EUR	CEU	293	194	487	CC	CC	NA
NA12776	F	C|C	GG	EUR	CEU	543	353	896	CC	CC	CC
NA12777	M	C|C	GG	EUR	CEU	522	302	824	CC	CC	CC
NA12778	F	C|C	GG	EUR	CEU	486	303	789	CC	CC	CC
NA12812	M	C|C	GG	EUR	CEU	142	106	248	CC	NA	NA
NA12813	F	C|C	GG	EUR	CEU	194	167	361	CC	CC	NA
NA12814	M	C|C	GG	EUR	CEU	164	133	297	CC	NA	NA
NA12815	F	C|C	GG	EUR	CEU	146	87	233	CC	NA	NA
NA12827	M	C|C	GG	EUR	CEU	520	283	803	CC	CC	CC
NA12828	F	C|C	GG	EUR	CEU	699	454	1153	CC	CC	CC
NA12829	M	T|C	GA	EUR	CEU	16953	9001	25954	CC	CC	CC
NA12830	F	C|C	GG	EUR	CEU	4952	3386	8338	CC	CC	CC
NA12842	M	C|C	GG	EUR	CEU	21835	9946	31781	CC	CC	CC
NA12843	F	C|T	GA	EUR	CEU	3296	2083	5379	CT	CT	CT
NA12872	M	C|T	GA	EUR	CEU	118	68	186	CT	NA	NA
NA12873	F	C|C	GG	EUR	CEU	120	88	208	CC	NA	NA
NA12874	M	C|C	GG	EUR	CEU	108	71	179	CC	NA	NA
NA12878	F	C|T	GA	EUR	CEU	9197	4563	13760	CC	CC	CC
NA12889	M	C|C	GG	EUR	CEU	23112	11937	35049	CC	CC	CC
NA12890	F	C|C	GG	EUR	CEU	13260	8666	21926	CC	CC	CC
HG00171	F	C|C	GG	EUR	FIN	512	298	810	CC	CC	CC
HG00173	F	C|C	GG	EUR	FIN	333	216	549	CC	CC	NA
HG00174	F	C|C	GG	EUR	FIN	440	232	672	CC	CC	NA
HG00176	F	C|C	GG	EUR	FIN	12459	7485	19944	CC	CC	CC
HG00177	F	C|C	GG	EUR	FIN	142	80	222	CC	NA	NA
HG00178	F	C|C	GG	EUR	FIN	6199	4682	10881	CC	CC	CC
HG00179	F	C|C	GG	EUR	FIN	122	102	224	CC	NA	NA
HG00180	F	C|C	GG	EUR	FIN	94	58	152	CC	NA	NA
HG00181	M	C|T	GA	EUR	FIN	8583	5832	14415	CC	CC	CC
HG00182	M	C|C	GG	EUR	FIN	11326	7973	19299	CC	CC	CC
HG00183	M	C|C	GG	EUR	FIN	6790	5024	11814	CC	CC	CC
HG00185	M	C|C	GG	EUR	FIN	10005	7664	17669	CC	CC	CC
HG00186	M	C|C	GG	EUR	FIN	10805	7556	18361	CC	CC	CC
HG00187	M	C|C	GG	EUR	FIN	9040	7107	16147	CC	CC	CC
HG00188	M	C|C	GG	EUR	FIN	10026	7750	17776	CC	CC	CC
HG00189	M	C|C	GG	EUR	FIN	7603	5906	13509	CC	CC	CC
HG00190	M	C|C	GG	EUR	FIN	10788	8739	19527	CC	CC	CC
HG00266	F	C|C	GG	EUR	FIN	137	85	222	CC	NA	NA
HG00267	M	C|C	GG	EUR	FIN	312	231	543	CC	CC	NA
HG00268	F	C|C	GG	EUR	FIN	503	249	752	CC	CC	NA
HG00269	F	C|C	GG	EUR	FIN	203	157	360	CC	CC	NA
HG00271	M	C|C	GG	EUR	FIN	468	259	727	CC	CC	NA
HG00272	F	C|C	GG	EUR	FIN	4945	2805	7750	CC	CC	CC
HG00273	M	C|C	GG	EUR	FIN	351	245	596	CC	CC	NA
HG00274	F	C|C	GG	EUR	FIN	806	470	1276	CC	CC	CC
HG00275	F	C|C	GG	EUR	FIN	461	291	752	CC	CC	NA
HG00276	F	C|C	GG	EUR	FIN	627	302	929	CC	CC	CC
HG00277	M	C|C	GG	EUR	FIN	533	236	769	CC	CC	NA
HG00278	M	C|C	GG	EUR	FIN	469	257	726	CC	CC	NA
HG00280	M	C|C	GG	EUR	FIN	398	224	622	CC	CC	NA
HG00281	F	C|C	GG	EUR	FIN	365	197	562	CC	CC	NA
HG00282	F	C|C	GG	EUR	FIN	363	247	610	CC	CC	NA
HG00284	M	T|T	AA	EUR	FIN	405	144	549	CT	CT	NA
HG00285	F	C|C	GG	EUR	FIN	428	198	626	CC	CC	NA
HG00288	F	C|C	GG	EUR	FIN	6711	3164	9875	CC	CC	CC
HG00290	M	C|C	GG	EUR	FIN	4091	2157	6248	CC	CC	CC
HG00304	F	C|C	GG	EUR	FIN	2352	1760	4112	CC	CC	CC
HG00306	F	C|C	GG	EUR	FIN	4452	2763	7215	CC	CC	CC
HG00308	M	C|C	GG	EUR	FIN	16279	8778	25057	CC	CC	CC
HG00309	F	C|C	GG	EUR	FIN	403	274	677	CC	CC	NA
HG00310	M	C|C	GG	EUR	FIN	846	409	1255	CC	CC	CC
HG00311	M	C|C	GG	EUR	FIN	6465	3695	10160	CC	CC	CC
HG00313	F	C|T	GA	EUR	FIN	275	200	475	CC	CC	NA
HG00315	F	C|C	GG	EUR	FIN	441	243	684	CC	CC	NA
HG00318	F	C|C	GG	EUR	FIN	495	284	779	CC	CC	NA
HG00319	F	C|C	GG	EUR	FIN	529	211	740	CC	CC	NA
HG00320	F	C|C	GG	EUR	FIN	437	177	614	CC	CC	NA
HG00321	M	C|C	GG	EUR	FIN	335	163	498	CC	CC	NA
HG00323	F	C|C	GG	EUR	FIN	404	203	607	CC	CC	NA
HG00324	F	C|C	GG	EUR	FIN	450	221	671	CC	CC	NA
HG00325	M	C|C	GG	EUR	FIN	501	234	735	CC	CC	NA
HG00326	F	C|C	GG	EUR	FIN	552	259	811	CC	CC	CC
HG00327	F	C|C	GG	EUR	FIN	408	239	647	CC	CC	NA
HG00328	F	C|C	GG	EUR	FIN	307	182	489	CC	CC	NA
HG00329	M	C|C	GG	EUR	FIN	418	224	642	CC	CC	NA
HG00330	F	C|C	GG	EUR	FIN	581	295	876	CC	CC	CC
HG00331	F	C|C	GG	EUR	FIN	467	301	768	CC	CC	NA
HG00332	F	C|C	GG	EUR	FIN	510	363	873	CC	CC	CC
HG00334	F	C|C	GG	EUR	FIN	364	205	569	CC	CC	NA
HG00335	M	T|C	GA	EUR	FIN	506	269	775	CC	CC	NA
HG00336	M	C|C	GG	EUR	FIN	372	194	566	CC	CC	NA
HG00337	F	C|C	GG	EUR	FIN	371	212	583	CC	CC	NA
HG00338	M	C|C	GG	EUR	FIN	407	246	653	CC	CC	NA
HG00339	F	C|C	GG	EUR	FIN	402	230	632	CC	CC	NA
HG00341	M	C|C	GG	EUR	FIN	487	300	787	CC	CC	CC
HG00342	M	C|C	GG	EUR	FIN	535	249	784	CC	CC	CC
HG00343	F	C|C	GG	EUR	FIN	311	170	481	CC	CC	NA
HG00344	F	C|C	GG	EUR	FIN	372	259	631	CC	CC	NA
HG00345	M	C|C	GG	EUR	FIN	422	259	681	CC	CC	NA
HG00346	F	C|C	GG	EUR	FIN	504	279	783	CC	CC	CC
HG00349	F	C|C	GG	EUR	FIN	88	58	146	CC	NA	NA
HG00350	F	C|C	GG	EUR	FIN	118	80	198	CC	NA	NA
HG00351	M	C|C	GG	EUR	FIN	96	65	161	CC	NA	NA
HG00353	F	C|C	GG	EUR	FIN	650	313	963	CC	CC	CC
HG00355	F	C|C	GG	EUR	FIN	94	71	165	CC	NA	NA
HG00356	F	C|C	GG	EUR	FIN	145	100	245	CC	NA	NA
HG00357	F	C|T	GA	EUR	FIN	6660	3666	10326	CT	CT	CT
HG00358	M	C|C	GG	EUR	FIN	88	69	157	CC	NA	NA
HG00360	M	C|C	GG	EUR	FIN	108	83	191	CC	NA	NA
HG00361	F	C|C	GG	EUR	FIN	12175	7893	20068	CC	CC	CC
HG00362	F	C|C	GG	EUR	FIN	109	68	177	CC	NA	NA
HG00364	F	C|C	GG	EUR	FIN	294	174	468	CC	CC	NA
HG00365	F	C|C	GG	EUR	FIN	190	123	313	CC	NA	NA
HG00366	M	C|C	GG	EUR	FIN	6819	3820	10639	CC	CC	CC
HG00367	F	C|C	GG	EUR	FIN	4855	2660	7515	CC	CC	CC
HG00368	F	C|C	GG	EUR	FIN	6480	3977	10457	CC	CC	CC
HG00369	M	C|C	GG	EUR	FIN	8437	4759	13196	CC	CC	CC
HG00371	M	C|C	GG	EUR	FIN	5854	3201	9055	CC	CC	CC
HG00372	M	C|C	GG	EUR	FIN	7711	4187	11898	CC	CC	CC
HG00373	F	C|C	GG	EUR	FIN	8055	4508	12563	CC	CC	CC
HG00375	M	C|C	GG	EUR	FIN	450	238	688	CC	CC	NA
HG00376	F	C|T	GA	EUR	FIN	540	324	864	CC	CC	CC
HG00378	F	C|C	GG	EUR	FIN	497	272	769	CC	CC	NA
HG00379	F	C|C	GG	EUR	FIN	3968	2228	6196	CC	CC	CC
HG00380	F	C|C	GG	EUR	FIN	4798	2934	7732	CC	CC	CC
HG00381	F	C|C	GG	EUR	FIN	401	214	615	CC	CC	NA
HG00382	M	C|C	GG	EUR	FIN	398	248	646	CC	CC	NA
HG00383	F	C|C	GG	EUR	FIN	394	245	639	CC	CC	NA
HG00384	F	C|C	GG	EUR	FIN	9899	5493	15392	CC	CC	CC
HG00096	M	C|C	GG	EUR	GBR	8352	5668	14020	CC	CC	CC
HG00097	F	C|C	GG	EUR	GBR	79	53	132	CC	NA	NA
HG00099	F	C|C	GG	EUR	GBR	76	42	118	CC	NA	NA
HG00100	F	C|C	GG	EUR	GBR	7661	3791	11452	CC	CC	CC
HG00101	M	C|C	GG	EUR	GBR	5932	4580	10512	CC	CC	CC
HG00102	F	C|C	GG	EUR	GBR	8122	5883	14005	CC	CC	CC
HG00103	M	C|C	GG	EUR	GBR	7450	5666	13116	CC	CC	CC
HG00105	M	C|C	GG	EUR	GBR	127	69	196	CC	NA	NA
HG00106	F	C|C	GG	EUR	GBR	150	103	253	CC	NA	NA
HG00107	M	C|C	GG	EUR	GBR	8142	6361	14503	CC	CC	CC
HG00108	M	C|C	GG	EUR	GBR	487	307	794	CC	CC	CC
HG00109	M	C|C	GG	EUR	GBR	435	253	688	CC	CC	NA
HG00110	F	C|C	GG	EUR	GBR	267	144	411	CC	CC	NA
HG00111	F	C|C	GG	EUR	GBR	502	348	850	CC	CC	CC
HG00112	M	C|C	GG	EUR	GBR	126	86	212	CC	NA	NA
HG00113	M	C|C	GG	EUR	GBR	362	249	611	CC	CC	NA
HG00114	M	C|C	GG	EUR	GBR	8603	6493	15096	CC	CC	CC
HG00115	M	C|C	GG	EUR	GBR	87	50	137	CC	NA	NA
HG00116	M	C|C	GG	EUR	GBR	7204	3380	10584	CC	CC	CC
HG00117	M	C|C	GG	EUR	GBR	9731	4441	14172	CC	CC	CC
HG00118	F	C|C	GG	EUR	GBR	45	45	90	CC	NA	NA
HG00119	M	C|C	GG	EUR	GBR	13367	5991	19358	CC	CC	CC
HG00120	F	C|C	GG	EUR	GBR	11168	5698	16866	CC	CC	CC
HG00121	F	C|C	GG	EUR	GBR	519	287	806	CC	CC	CC
HG00122	F	C|C	GG	EUR	GBR	89	65	154	CC	NA	NA
HG00123	F	C|C	GG	EUR	GBR	8407	4572	12979	CC	CC	CC
HG00125	F	C|C	GG	EUR	GBR	517	297	814	CC	CC	CC
HG00126	M	C|C	GG	EUR	GBR	78	53	131	CC	NA	NA
HG00127	F	C|C	GG	EUR	GBR	4238	3104	7342	CC	CC	CC
HG00128	F	C|C	GG	EUR	GBR	265	153	418	CC	CC	NA
HG00129	M	C|C	GG	EUR	GBR	105	65	170	CC	NA	NA
HG00130	F	C|C	GG	EUR	GBR	132	84	216	CC	NA	NA
HG00131	M	C|C	GG	EUR	GBR	9291	4976	14267	CC	CC	CC
HG00132	F	C|C	GG	EUR	GBR	250	194	444	CC	CC	NA
HG00133	F	C|C	GG	EUR	GBR	13904	7410	21314	CC	CC	CC
HG00136	M	C|C	GG	EUR	GBR	762	470	1232	CC	CC	CC
HG00137	F	C|C	GG	EUR	GBR	349	213	562	CC	CC	NA
HG00138	M	C|C	GG	EUR	GBR	393	253	646	CC	CC	NA
HG00139	M	C|C	GG	EUR	GBR	605	363	968	CC	CC	CC
HG00140	M	C|C	GG	EUR	GBR	443	274	717	CC	CC	NA
HG00141	M	C|C	GG	EUR	GBR	178	110	288	CC	NA	NA
HG00142	M	C|C	GG	EUR	GBR	176	135	311	CC	NA	NA
HG00143	M	C|C	GG	EUR	GBR	116	87	203	CC	NA	NA
HG00145	M	C|C	GG	EUR	GBR	10169	4652	14821	CC	CC	CC
HG00146	F	C|C	GG	EUR	GBR	17732	9886	27618	CC	CC	CC
HG00148	M	C|C	GG	EUR	GBR	87	62	149	CC	NA	NA
HG00149	M	C|C	GG	EUR	GBR	117	63	180	CC	NA	NA
HG00150	F	C|C	GG	EUR	GBR	124	78	202	CC	NA	NA
HG00151	M	C|C	GG	EUR	GBR	88	73	161	CC	NA	NA
HG00154	F	C|C	GG	EUR	GBR	514	310	824	CC	CC	CC
HG00155	M	C|C	GG	EUR	GBR	15897	9307	25204	CC	CC	CC
HG00157	M	C|C	GG	EUR	GBR	6833	3376	10209	CC	CC	CC
HG00158	F	C|C	GG	EUR	GBR	5650	2925	8575	CC	CC	CC
HG00159	M	C|C	GG	EUR	GBR	6227	2695	8922	CC	CC	CC
HG00160	M	C|C	GG	EUR	GBR	8838	5114	13952	CC	CC	CC
HG00231	F	C|C	GG	EUR	GBR	168	115	283	CC	NA	NA
HG00232	F	C|T	GA	EUR	GBR	573	292	865	CT	CT	CT
HG00233	F	C|C	GG	EUR	GBR	7707	5732	13439	CC	CC	CC
HG00234	M	C|C	GG	EUR	GBR	184	122	306	CC	NA	NA
HG00235	F	C|C	GG	EUR	GBR	70	44	114	CC	NA	NA
HG00236	F	C|C	GG	EUR	GBR	443	251	694	CC	CC	NA
HG00237	F	C|C	GG	EUR	GBR	474	227	701	CC	CC	NA
HG00238	F	C|C	GG	EUR	GBR	13399	10634	24033	CC	CC	CC
HG00239	F	C|C	GG	EUR	GBR	13398	5810	19208	CC	CC	CC
HG00240	F	C|C	GG	EUR	GBR	8045	5773	13818	CC	CC	CC
HG00242	M	C|C	GG	EUR	GBR	12313	5748	18061	CC	CC	CC
HG00243	M	C|C	GG	EUR	GBR	8912	3997	12909	CC	CC	CC
HG00244	M	C|C	GG	EUR	GBR	10794	5362	16156	CC	CC	CC
HG00245	F	C|C	GG	EUR	GBR	18334	10259	28593	CC	CC	CC
HG00246	M	C|C	GG	EUR	GBR	439	324	763	CC	CC	NA
HG00250	F	C|C	GG	EUR	GBR	402	217	619	CC	CC	NA
HG00251	M	C|C	GG	EUR	GBR	616	412	1028	CC	CC	CC
HG00252	M	C|C	GG	EUR	GBR	618	314	932	CC	CC	CC
HG00253	F	T|C	GA	EUR	GBR	472	259	731	CT	CT	NA
HG00254	F	C|C	GG	EUR	GBR	335	180	515	CC	CC	NA
HG00255	F	C|C	GG	EUR	GBR	11829	6077	17906	CC	CC	CC
HG00256	M	C|C	GG	EUR	GBR	321	169	490	CC	CC	NA
HG00257	F	C|C	GG	EUR	GBR	689	380	1069	CC	CC	CC
HG00258	F	C|C	GG	EUR	GBR	9591	4446	14037	CC	CC	CC
HG00259	F	C|C	GG	EUR	GBR	801	460	1261	CC	CC	CC
HG00260	M	C|C	GG	EUR	GBR	525	353	878	CC	CC	CC
HG00261	F	C|C	GG	EUR	GBR	483	274	757	CC	CC	NA
HG00262	F	C|C	GG	EUR	GBR	27873	13323	41196	CC	CC	CC
HG00263	F	C|C	GG	EUR	GBR	590	304	894	CC	CC	CC
HG00264	M	C|C	GG	EUR	GBR	8837	4111	12948	CC	CC	CC
HG00265	M	C|C	GG	EUR	GBR	6648	3738	10386	CC	CC	CC
HG01334	M	C|C	GG	EUR	GBR	434	281	715	CC	CC	NA
HG01789	M	C|C	GG	EUR	GBR	176	118	294	CC	NA	NA
HG01790	F	C|C	GG	EUR	GBR	87	62	149	CC	NA	NA
HG01791	M	C|C	GG	EUR	GBR	410	265	675	CC	CC	NA
HG02215	F	C|C	GG	EUR	GBR	680	430	1110	CC	CC	CC
HG01500	M	C|C	GG	EUR	IBS	212	133	345	CC	CC	NA
HG01501	F	C|C	GG	EUR	IBS	80	48	128	CC	NA	NA
HG01503	M	C|C	GG	EUR	IBS	92	58	150	CC	NA	NA
HG01504	F	C|C	GG	EUR	IBS	103	63	166	CC	NA	NA
HG01506	M	C|C	GG	EUR	IBS	496	288	784	CC	CC	CC
HG01507	F	C|C	GG	EUR	IBS	529	353	882	CC	CC	CC
HG01509	M	C|C	GG	EUR	IBS	546	361	907	CC	CC	CC
HG01510	F	C|C	GG	EUR	IBS	358	222	580	CC	CC	NA
HG01512	M	C|C	GG	EUR	IBS	342	221	563	CC	CC	NA
HG01513	F	C|C	GG	EUR	IBS	507	297	804	CC	CC	CC
HG01515	M	C|C	GG	EUR	IBS	11461	5710	17171	CC	CC	CC
HG01516	F	C|C	GG	EUR	IBS	8071	3762	11833	CC	CC	CC
HG01518	M	C|C	GG	EUR	IBS	11873	5657	17530	CC	CC	CC
HG01519	F	C|C	GG	EUR	IBS	11639	5904	17543	CC	CC	CC
HG01521	M	C|C	GG	EUR	IBS	19463	9955	29418	CC	CC	CC
HG01522	F	C|C	GG	EUR	IBS	11868	5724	17592	CC	CC	CC
HG01524	M	C|C	GG	EUR	IBS	583	368	951	CC	CC	CC
HG01525	F	C|C	GG	EUR	IBS	483	306	789	CC	CC	CC
HG01527	M	C|C	GG	EUR	IBS	494	364	858	CC	CC	CC
HG01528	F	C|C	GG	EUR	IBS	683	475	1158	CC	CC	CC
HG01530	M	C|C	GG	EUR	IBS	470	292	762	CC	CC	NA
HG01531	F	C|C	GG	EUR	IBS	846	465	1311	CC	CC	CC
HG01536	M	C|C	GG	EUR	IBS	442	300	742	CC	CC	NA
HG01537	F	C|T	GA	EUR	IBS	783	473	1256	CC	CC	CC
HG01602	F	C|C	GG	EUR	IBS	155	119	274	CC	NA	NA
HG01603	M	C|C	GG	EUR	IBS	103	72	175	CC	NA	NA
HG01605	F	C|C	GG	EUR	IBS	96	71	167	CC	NA	NA
HG01606	M	C|C	GG	EUR	IBS	102	81	183	CC	NA	NA
HG01607	F	C|C	GG	EUR	IBS	71	40	111	CC	NA	NA
HG01608	M	C|C	GG	EUR	IBS	91	73	164	CC	NA	NA
HG01610	M	C|C	GG	EUR	IBS	156	107	263	CC	NA	NA
HG01612	F	C|C	GG	EUR	IBS	104	68	172	CC	NA	NA
HG01613	F	C|C	GG	EUR	IBS	151	95	246	CC	NA	NA
HG01615	M	C|C	GG	EUR	IBS	79	54	133	CC	NA	NA
HG01617	M	C|C	GG	EUR	IBS	102	71	173	CC	NA	NA
HG01618	F	T|C	GA	EUR	IBS	194	154	348	CT	CT	NA
HG01619	M	C|C	GG	EUR	IBS	167	127	294	CC	NA	NA
HG01620	F	C|C	GG	EUR	IBS	136	104	240	CC	NA	NA
HG01623	F	C|C	GG	EUR	IBS	88	75	163	CC	NA	NA
HG01624	M	C|C	GG	EUR	IBS	162	115	277	CC	NA	NA
HG01625	M	C|C	GG	EUR	IBS	25	21	46	CC	NA	NA
HG01626	F	C|C	GG	EUR	IBS	70	71	141	CC	NA	NA
HG01628	F	C|C	GG	EUR	IBS	153	133	286	CC	NA	NA
HG01630	M	C|C	GG	EUR	IBS	187	138	325	CC	NA	NA
HG01631	M	C|C	GG	EUR	IBS	512	362	874	CC	CC	CC
HG01632	F	C|C	GG	EUR	IBS	760	465	1225	CC	CC	CC
HG01668	F	C|C	GG	EUR	IBS	124	73	197	CC	NA	NA
HG01669	M	C|C	GG	EUR	IBS	83	69	152	CC	NA	NA
HG01670	F	C|C	GG	EUR	IBS	91	45	136	CC	NA	NA
HG01672	M	C|C	GG	EUR	IBS	116	92	208	CC	NA	NA
HG01673	F	C|C	GG	EUR	IBS	446	261	707	CC	CC	NA
HG01675	M	C|C	GG	EUR	IBS	330	238	568	CC	CC	NA
HG01676	F	C|C	GG	EUR	IBS	349	231	580	CC	CC	NA
HG01678	M	C|C	GG	EUR	IBS	690	465	1155	CC	CC	CC
HG01679	F	C|C	GG	EUR	IBS	589	347	936	CC	CC	CC
HG01680	M	C|C	GG	EUR	IBS	599	386	985	CC	CC	CC
HG01682	M	T|C	GA	EUR	IBS	632	366	998	CC	CC	CC
HG01684	F	C|T	GA	EUR	IBS	416	243	659	CC	CC	NA
HG01685	F	C|C	GG	EUR	IBS	364	245	609	CC	CC	NA
HG01686	M	C|C	GG	EUR	IBS	821	548	1369	CC	CC	CC
HG01694	M	C|C	GG	EUR	IBS	427	276	703	CC	CC	NA
HG01695	F	T|C	GA	EUR	IBS	465	280	745	CC	CC	NA
HG01697	F	C|C	GG	EUR	IBS	239778	154505	394283	CC	CC	CC
HG01699	M	C|C	GG	EUR	IBS	13994	9294	23288	CC	CC	CC
HG01700	M	C|C	GG	EUR	IBS	641	383	1024	CC	CC	CC
HG01702	F	C|C	GG	EUR	IBS	724	429	1153	CC	CC	CC
HG01704	F	C|C	GG	EUR	IBS	16822	10324	27146	CC	CC	CC
HG01705	M	C|C	GG	EUR	IBS	23363	14862	38225	CC	CC	CC
HG01707	F	C|C	GG	EUR	IBS	19229	12626	31855	CC	CC	CC
HG01708	M	C|C	GG	EUR	IBS	19216	12079	31295	CC	CC	CC
HG01709	M	C|C	GG	EUR	IBS	30849	19427	50276	CC	CC	CC
HG01710	F	C|C	GG	EUR	IBS	24681	15503	40184	CC	CC	CC
HG01746	F	C|C	GG	EUR	IBS	26700	17190	43890	CC	CC	CC
HG01747	M	C|C	GG	EUR	IBS	27980	17299	45279	CC	CC	CC
HG01756	M	C|C	GG	EUR	IBS	29333	18542	47875	CC	CC	CC
HG01757	F	T|C	GA	EUR	IBS	42354	25700	68054	CC	CC	CC
HG01761	M	C|C	GG	EUR	IBS	31429	20238	51667	CC	CC	CC
HG01762	F	T|C	GA	EUR	IBS	22850	15259	38109	CC	CC	CC
HG01765	M	C|C	GG	EUR	IBS	4528	2498	7026	CC	CC	CC
HG01766	F	C|C	GG	EUR	IBS	2268	1247	3515	CC	CC	CC
HG01767	M	C|C	GG	EUR	IBS	4735	2543	7278	CC	CC	CC
HG01768	F	C|C	GG	EUR	IBS	2179	1087	3266	CC	CC	CC
HG01770	F	C|C	GG	EUR	IBS	200	114	314	CC	NA	NA
HG01771	M	C|C	GG	EUR	IBS	112	59	171	CC	NA	NA
HG01773	F	C|C	GG	EUR	IBS	215	138	353	CC	CC	NA
HG01775	M	C|C	GG	EUR	IBS	66	53	119	CC	NA	NA
HG01776	F	C|C	GG	EUR	IBS	71	40	111	CC	NA	NA
HG01777	M	C|C	GG	EUR	IBS	99	64	163	CC	NA	NA
HG01779	F	C|C	GG	EUR	IBS	188	100	288	CC	NA	NA
HG01781	M	C|C	GG	EUR	IBS	151	88	239	CC	NA	NA
HG01783	M	C|C	GG	EUR	IBS	133	91	224	CC	NA	NA
HG01784	F	C|C	GG	EUR	IBS	132	92	224	CC	NA	NA
HG01785	M	C|C	GG	EUR	IBS	2212	1749	3961	CC	CC	CC
HG01786	F	C|C	GG	EUR	IBS	2461	1826	4287	CC	CC	CC
HG02219	M	C|C	GG	EUR	IBS	4280	2968	7248	CC	CC	CC
HG02220	F	C|C	GG	EUR	IBS	97	75	172	CC	NA	NA
HG02221	M	C|C	GG	EUR	IBS	126	87	213	CC	NA	NA
HG02223	F	C|C	GG	EUR	IBS	19705	12873	32578	CC	CC	CC
HG02224	M	T|C	GA	EUR	IBS	5494	3274	8768	CC	CC	CC
HG02230	F	C|C	GG	EUR	IBS	8920	6123	15043	CC	CC	CC
HG02231	M	C|C	GG	EUR	IBS	11617	7776	19393	CC	CC	CC
HG02232	F	C|C	GG	EUR	IBS	578	372	950	CC	CC	CC
HG02233	M	C|C	GG	EUR	IBS	399	253	652	CC	CC	NA
HG02235	F	C|C	GG	EUR	IBS	161	115	276	CC	NA	NA
HG02236	M	C|C	GG	EUR	IBS	88	54	142	CC	NA	NA
HG02238	M	C|C	GG	EUR	IBS	428	332	760	CC	CC	NA
HG02239	F	C|C	GG	EUR	IBS	633	394	1027	CC	CC	CC
NA20502	F	C|C	GG	EUR	TSI	142	132	274	CC	NA	NA
NA20503	F	C|C	GG	EUR	TSI	108	85	193	CC	NA	NA
NA20504	F	C|C	GG	EUR	TSI	94	50	144	CC	NA	NA
NA20505	F	C|C	GG	EUR	TSI	130	99	229	CC	NA	NA
NA20506	F	C|C	GG	EUR	TSI	131	99	230	CC	NA	NA
NA20507	F	C|C	GG	EUR	TSI	123	84	207	CC	NA	NA
NA20508	F	C|C	GG	EUR	TSI	114	86	200	CC	NA	NA
NA20509	M	C|C	GG	EUR	TSI	153	91	244	CC	NA	NA
NA20510	M	C|C	GG	EUR	TSI	135	112	247	CC	NA	NA
NA20511	M	C|C	GG	EUR	TSI	5029	2092	7121	CC	CC	CC
NA20512	M	C|C	GG	EUR	TSI	180	93	273	CC	NA	NA
NA20513	M	C|C	GG	EUR	TSI	110	75	185	CC	NA	NA
NA20514	F	C|C	GG	EUR	TSI	175	115	290	CC	NA	NA
NA20515	M	C|C	GG	EUR	TSI	122	77	199	CC	NA	NA
NA20516	M	C|C	GG	EUR	TSI	145	120	265	CC	NA	NA
NA20517	F	C|C	GG	EUR	TSI	183	118	301	CC	NA	NA
NA20518	M	C|C	GG	EUR	TSI	101	58	159	CC	NA	NA
NA20519	M	C|C	GG	EUR	TSI	172	154	326	CC	NA	NA
NA20520	M	C|C	GG	EUR	TSI	109	84	193	CC	NA	NA
NA20521	M	C|C	GG	EUR	TSI	117	93	210	CC	NA	NA
NA20522	F	C|C	GG	EUR	TSI	142	81	223	CC	NA	NA
NA20524	M	C|C	GG	EUR	TSI	112	79	191	CC	NA	NA
NA20525	M	C|C	GG	EUR	TSI	122	82	204	CC	NA	NA
NA20527	M	C|C	GG	EUR	TSI	138	106	244	CC	NA	NA
NA20528	M	C|C	GG	EUR	TSI	152	131	283	CC	NA	NA
NA20529	F	C|C	GG	EUR	TSI	204	145	349	CC	CC	NA
NA20530	F	T|C	GA	EUR	TSI	120	77	197	CC	NA	NA
NA20531	F	C|C	GG	EUR	TSI	127	101	228	CC	NA	NA
NA20532	M	C|C	GG	EUR	TSI	104	73	177	CC	NA	NA
NA20533	F	C|C	GG	EUR	TSI	129	79	208	CC	NA	NA
NA20534	M	C|C	GG	EUR	TSI	126	91	217	CC	NA	NA
NA20535	F	C|C	GG	EUR	TSI	252	161	413	CC	CC	NA
NA20536	M	C|C	GG	EUR	TSI	148	119	267	CC	NA	NA
NA20538	M	C|C	GG	EUR	TSI	151	102	253	CC	NA	NA
NA20539	M	C|C	GG	EUR	TSI	90	77	167	CC	NA	NA
NA20540	F	C|C	GG	EUR	TSI	143	82	225	CC	NA	NA
NA20541	F	C|C	GG	EUR	TSI	107	97	204	CC	NA	NA
NA20542	F	C|C	GG	EUR	TSI	511	354	865	CC	CC	CC
NA20543	M	C|C	GG	EUR	TSI	806	485	1291	CC	CC	CC
NA20544	M	C|C	GG	EUR	TSI	550	338	888	CC	CC	CC
NA20581	M	C|C	GG	EUR	TSI	617	391	1008	CC	CC	CC
NA20582	F	C|C	GG	EUR	TSI	699	352	1051	CC	CC	CC
NA20585	F	C|C	GG	EUR	TSI	632	366	998	CC	CC	CC
NA20586	M	C|C	GG	EUR	TSI	447	339	786	CC	CC	CC
NA20587	F	C|C	GG	EUR	TSI	11188	9985	21173	CC	CC	CC
NA20588	M	C|C	GG	EUR	TSI	492	340	832	CC	CC	CC
NA20589	F	C|T	GA	EUR	TSI	809	483	1292	CT	CT	CT
NA20752	M	C|C	GG	EUR	TSI	544	312	856	CC	CC	CC
NA20753	F	C|C	GG	EUR	TSI	757	435	1192	CC	CC	CC
NA20754	M	C|T	GA	EUR	TSI	556	337	893	CT	CT	CT
NA20755	M	C|C	GG	EUR	TSI	589	411	1000	CC	CC	CC
NA20756	F	C|C	GG	EUR	TSI	546	359	905	CC	CC	CC
NA20757	F	C|C	GG	EUR	TSI	538	377	915	CC	CC	CC
NA20758	M	C|C	GG	EUR	TSI	550	349	899	CC	CC	CC
NA20759	M	C|C	GG	EUR	TSI	363	189	552	CC	CC	NA
NA20760	F	C|C	GG	EUR	TSI	487	274	761	CC	CC	NA
NA20761	F	C|C	GG	EUR	TSI	311	176	487	CC	CC	NA
NA20762	M	C|C	GG	EUR	TSI	9297	4037	13334	CC	CC	CC
NA20763	M	C|C	GG	EUR	TSI	4624	2221	6845	CC	CC	CC
NA20764	F	C|C	GG	EUR	TSI	7234	3241	10475	CC	CC	CC
NA20765	M	C|C	GG	EUR	TSI	414	264	678	CC	CC	NA
NA20766	F	C|C	GG	EUR	TSI	2606	1702	4308	CC	CC	CC
NA20767	M	C|C	GG	EUR	TSI	8921	4014	12935	CC	CC	CC
NA20768	F	C|C	GG	EUR	TSI	4289	2961	7250	CC	CC	CC
NA20769	F	C|C	GG	EUR	TSI	4320	2878	7198	CC	CC	CC
NA20770	M	C|C	GG	EUR	TSI	4358	2938	7296	CC	CC	CC
NA20771	F	C|C	GG	EUR	TSI	4071	2700	6771	CC	CC	CC
NA20772	F	C|C	GG	EUR	TSI	4413	3035	7448	CC	CC	CC
NA20773	F	C|C	GG	EUR	TSI	4881	3122	8003	CC	CC	CC
NA20774	F	C|C	GG	EUR	TSI	4288	2858	7146	CC	CC	CC
NA20775	F	C|C	GG	EUR	TSI	4560	3008	7568	CC	CC	CC
NA20778	M	C|C	GG	EUR	TSI	4146	2661	6807	CC	CC	CC
NA20783	M	C|C	GG	EUR	TSI	6084	4123	10207	CC	CC	CC
NA20785	M	C|C	GG	EUR	TSI	4899	3178	8077	CC	CC	CC
NA20786	F	C|C	GG	EUR	TSI	4770	3121	7891	CC	CC	CC
NA20787	M	C|C	GG	EUR	TSI	4987	3333	8320	CC	CC	CC
NA20790	F	C|C	GG	EUR	TSI	4105	2735	6840	CC	CC	CC
NA20792	M	C|C	GG	EUR	TSI	5210	3465	8675	CC	CC	CC
NA20795	F	C|C	GG	EUR	TSI	3151	2108	5259	CC	CC	CC
NA20796	M	C|C	GG	EUR	TSI	8986	5451	14437	CC	CC	CC
NA20797	F	C|C	GG	EUR	TSI	11844	8671	20515	CC	CC	CC
NA20798	M	C|C	GG	EUR	TSI	11365	5500	16865	CC	CC	CC
NA20799	F	C|C	GG	EUR	TSI	7022	3651	10673	CC	CC	CC
NA20800	F	C|C	GG	EUR	TSI	6896	3884	10780	CC	CC	CC
NA20801	M	C|C	GG	EUR	TSI	15317	7191	22508	CC	CC	CC
NA20802	F	C|C	GG	EUR	TSI	10184	4860	15044	CC	CC	CC
NA20803	M	C|C	GG	EUR	TSI	8248	3943	12191	CC	CC	CC
NA20804	F	C|C	GG	EUR	TSI	7910	3567	11477	CC	CC	CC
NA20805	M	C|C	GG	EUR	TSI	8375	3658	12033	CC	CC	CC
NA20806	M	C|C	GG	EUR	TSI	15627	9094	24721	CC	CC	CC
NA20807	F	C|C	GG	EUR	TSI	4075	3012	7087	CC	CC	CC
[truncated: 505 more rows]
